# Supplementary material for: The acute effects of caffeine, creatine, and carbohydrate mouth rinse combined with conditioning activity on subsequent sports performance: a systematic review and Bayesian meta-analysis
Source: Front Nutr. 2025 Nov 6;12:1669004. doi: 10.3389/fnut.2025.1669004 (PMC12631242; doi:10.3389/fnut.2025.1669004)
Supplement: Supplementary file 1 [file Table_1.XLSX]

## Sheet: Sheet1
study	esid	id	studyid	time	RSA_time	CA	outcome	RSA_T	performance	direction	type	sup	intervention	comparison	Question	EXP	EXPmeanpre	EXPsdpre	EXPmeanpost	EXPsdpost	CON	CONmeanpre	CONsdpre	CONmeanpost	CONsdpost	dose
Heydari et al.	1	1	1	5		PLY	VJH		yes		jump	CAF	PAP_CAF	PAP_PLA	main1	20			34	4.1	20			32.7	4.27	6
Heydari et al.	2	2	1	5		PLY	VJH		yes		jump	CAF	PAP_CAF	No_PAP_CAF	main2	20			34	4.1	20			32.7	3.6	6
Heydari et al.	3	3	1	5		PLY	VJH		yes		jump	CAF	PAP_PLA	No_PAP_PLA	main3	20			32.7	4.27	20			31.2	2.7	6
Heydari et al.	4	4	1	5		PLY	VJH		yes		jump	CAF	PAP_CAF	No_PAP_PLA	main4	20			34	4.1	20			31.2	2.7	6
Heydari et al.	5	5	1	5		PLY	VJH		yes		jump	CAF	No_PAP_CAF	No_PAP_PLA	main5	20			32.7	3.6	20			31.2	2.7	6
Heydari et al.	6	6	1	10		PLY	SLJ		yes		long_jump	CAF	PAP_CAF	PAP_PLA	main1	20			221.4	8.3	20			220.1	8.7	6
Heydari et al.	7	7	1	10		PLY	SLJ		yes		long_jump	CAF	PAP_CAF	No_PAP_CAF	main2	20			221.4	8.3	20			220	8	6
Heydari et al.	8	8	1	10		PLY	SLJ		yes		long_jump	CAF	PAP_PLA	No_PAP_PLA	main3	20			220.1	8.7	20			218.6	7.3	6
Heydari et al.	9	9	1	10		PLY	SLJ		yes		long_jump	CAF	PAP_CAF	No_PAP_PLA	main4	20			221.4	8.3	20			218.6	7.3	6
Heydari et al.	10	10	1	10		PLY	SLJ		yes		long_jump	CAF	No_PAP_CAF	No_PAP_PLA	main5	20			220	8	20			218.6	7.3	6
Heydari et al.	11	11	1	15		PLY	40-yard_dash		yes	yes	sprint	CAF	PAP_CAF	PAP_PLA	main1	20			5.6	0.2	20			5.6	0.3	6
Heydari et al.	12	12	1	15		PLY	40-yard_dash		yes	yes	sprint	CAF	PAP_CAF	No_PAP_CAF	main2	20			5.6	0.2	20			5.7	0.2	6
Heydari et al.	13	13	1	15		PLY	40-yard_dash		yes	yes	sprint	CAF	PAP_PLA	No_PAP_PLA	main3	20			5.6	0.3	20			5.9	0.2	6
Heydari et al.	14	14	1	15		PLY	40-yard_dash		yes	yes	sprint	CAF	PAP_CAF	No_PAP_PLA	main4	20			5.6	0.2	20			5.9	0.2	6
Heydari et al.	15	15	1	15		PLY	40-yard_dash		yes	yes	sprint	CAF	No_PAP_CAF	No_PAP_PLA	main5	20			5.7	0.2	20			5.9	0.2	6
Heydari et al.	16	16	1	20		PLY	Total_Sprint_Time	total	yes	yes	RSA	CAF	PAP_CAF	PAP_PLA	main1	20			35.3	1.8	20			35.8	1.9	6
Heydari et al.	17	17	1	20		PLY	Total_Sprint_Time	total	yes	yes	RSA	CAF	PAP_CAF	No_PAP_CAF	main2	20			35.3	1.8	20			35.4	1.5	6
Heydari et al.	18	18	1	20		PLY	Total_Sprint_Time	total	yes	yes	RSA	CAF	PAP_PLA	No_PAP_PLA	main3	20			35.8	1.9	20			36.7	2	6
Heydari et al.	19	19	1	20		PLY	Total_Sprint_Time	total	yes	yes	RSA	CAF	PAP_CAF	No_PAP_PLA	main4	20			35.3	1.8	20			36.7	2	6
Heydari et al.	20	20	1	20		PLY	Total_Sprint_Time	total	yes	yes	RSA	CAF	No_PAP_CAF	No_PAP_PLA	main5	20			35.4	1.5	20			36.7	2	6
Heydari et al.	21	21	1	20		PLY	RAST-PP	power	yes		RSA	CAF	PAP_CAF	PAP_PLA	main1	20			472.7	99.2	20			462.2	88.4	6
Heydari et al.	22	22	1	20		PLY	RAST-PP	power	yes		RSA	CAF	PAP_CAF	No_PAP_CAF	main2	20			472.7	99.2	20			470	79.4	6
Heydari et al.	23	23	1	20		PLY	RAST-PP	power	yes		RSA	CAF	PAP_PLA	No_PAP_PLA	main3	20			462.2	88.4	20			434.1	86.6	6
Heydari et al.	24	24	1	20		PLY	RAST-PP	power	yes		RSA	CAF	PAP_CAF	No_PAP_PLA	main4	20			472.7	99.2	20			434.1	86.6	6
Heydari et al.	25	25	1	20		PLY	RAST-PP	power	yes		RSA	CAF	No_PAP_CAF	No_PAP_PLA	main5	20			470	79.4	20			434.1	86.6	6
Heydari et al.	26	26	1	20		PLY	RAST-AvP	power	yes		RSA	CAF	PAP_CAF	PAP_PLA	main1	20			406.2	70.9	20			391.4	64.9	6
Heydari et al.	27	27	1	20		PLY	RAST-AvP	power	yes		RSA	CAF	PAP_CAF	No_PAP_CAF	main2	20			406.2	70.9	20			402.1	61.2	6
Heydari et al.	28	28	1	20		PLY	RAST-AvP	power	yes		RSA	CAF	PAP_PLA	No_PAP_PLA	main3	20			391.4	64.9	20			364.2	62.6	6
Heydari et al.	29	29	1	20		PLY	RAST-AvP	power	yes		RSA	CAF	PAP_CAF	No_PAP_PLA	main4	20			406.2	70.9	20			364.2	62.6	6
Heydari et al.	30	30	1	20		PLY	RAST-AvP	power	yes		RSA	CAF	No_PAP_CAF	No_PAP_PLA	main5	20			402.1	61.2	20			364.2	62.6	6
Heydari et al.	31	31	1	20		PLY	RAST-MinP	power	yes		RSA	CAF	PAP_CAF	PAP_PLA	main1	20			340.47	56.6	20			315.7	45.9	6
Heydari et al.	32	32	1	20		PLY	RAST-MinP	power	yes		RSA	CAF	PAP_CAF	No_PAP_CAF	main2	20			340.47	56.6	20			337.3	47.5	6
Heydari et al.	33	33	1	20		PLY	RAST-MinP	power	yes		RSA	CAF	PAP_PLA	No_PAP_PLA	main3	20			315.7	45.9	20			290.8	42.1	6
Heydari et al.	34	34	1	20		PLY	RAST-MinP	power	yes		RSA	CAF	PAP_CAF	No_PAP_PLA	main4	20			340.47	56.6	20			290.8	42.1	6
Heydari et al.	35	35	1	20		PLY	RAST-MinP	power	yes		RSA	CAF	No_PAP_CAF	No_PAP_PLA	main5	20			337.3	47.5	20			290.8	42.1	6
Heydari et al.	36	36	1	20		PLY	RAST-FI	FI	fatique		RSA	CAF	PAP_CAF	PAP_PLA	main1	20			3.8	1.9	20			4.2	1.8	6
Heydari et al.	37	37	1	20		PLY	RAST-FI	FI	fatique		RSA	CAF	PAP_CAF	No_PAP_CAF	main2	20			3.8	1.9	20			3.8	1.7	6
Heydari et al.	38	38	1	20		PLY	RAST-FI	FI	fatique		RSA	CAF	PAP_PLA	No_PAP_PLA	main3	20			4.2	1.8	20			4	1.7	6
Heydari et al.	39	39	1	20		PLY	RAST-FI	FI	fatique		RSA	CAF	PAP_CAF	No_PAP_PLA	main4	20			3.8	1.9	20			4	1.7	6
Heydari et al.	40	40	1	20		PLY	RAST-FI	FI	fatique		RSA	CAF	No_PAP_CAF	No_PAP_PLA	main5	20			3.8	1.7	20			4	1.7	6
Heydari et al.	41	41	1	20		PLY	RAST-AnC	power	yes		RSA	CAF	PAP_CAF	PAP_PLA	main1	20			2437.4	425.5	20			2348.4	389.5	6
Heydari et al.	42	42	1	20		PLY	RAST-AnC	power	yes		RSA	CAF	PAP_CAF	No_PAP_CAF	main2	20			2437.4	425.5	20			2412.4	367	6
Heydari et al.	43	43	1	20		PLY	RAST-AnC	power	yes		RSA	CAF	PAP_PLA	No_PAP_PLA	main3	20			2348.4	389.5	20			2185	375.8	6
Heydari et al.	44	44	1	20		PLY	RAST-AnC	power	yes		RSA	CAF	PAP_CAF	No_PAP_PLA	main4	20			2437.4	425.5	20			2185	375.8	6
Heydari et al.	45	45	1	20		PLY	RAST-AnC	power	yes		RSA	CAF	No_PAP_CAF	No_PAP_PLA	main5	20			2412.4	367	20			2185	375.8	6
Heydari et al.	46	46	1	20	S1	PLY	RST_time	time	yes	yes	RSA	CAF	PAP_CAF	PAP_PLA	main1	20			5.63	0.37	20			5.65	0.34	6
Heydari et al.	47	47	1	20	S1	PLY	RST_time	time	yes	yes	RSA	CAF	PAP_CAF	No_PAP_CAF	main2	20			5.63	0.37	20			5.67	0.37	6
Heydari et al.	48	48	1	20	S1	PLY	RST_time	time	yes	yes	RSA	CAF	PAP_PLA	No_PAP_PLA	main3	20			5.65	0.34	20			5.76	0.39	6
Heydari et al.	49	49	1	20	S1	PLY	RST_time	time	yes	yes	RSA	CAF	PAP_CAF	No_PAP_PLA	main4	20			5.63	0.37	20			5.76	0.39	6
Heydari et al.	50	50	1	20	S1	PLY	RST_time	time	yes	yes	RSA	CAF	No_PAP_CAF	No_PAP_PLA	main5	20			5.67	0.37	20			5.76	0.39	6
Heydari et al.	51	51	1	20	S2	PLY	RST_time	time	yes	yes	RSA	CAF	PAP_CAF	PAP_PLA	main1	20			5.67	0.4	20			5.7	0.41	6
Heydari et al.	52	52	1	20	S2	PLY	RST_time	time	yes	yes	RSA	CAF	PAP_CAF	No_PAP_CAF	main2	20			5.67	0.4	20			5.72	0.31	6
Heydari et al.	53	53	1	20	S2	PLY	RST_time	time	yes	yes	RSA	CAF	PAP_PLA	No_PAP_PLA	main3	20			5.7	0.41	20			5.84	0.42	6
Heydari et al.	54	54	1	20	S2	PLY	RST_time	time	yes	yes	RSA	CAF	PAP_CAF	No_PAP_PLA	main4	20			5.67	0.4	20			5.84	0.42	6
Heydari et al.	55	55	1	20	S2	PLY	RST_time	time	yes	yes	RSA	CAF	No_PAP_CAF	No_PAP_PLA	main5	20			5.72	0.31	20			5.84	0.42	6
Heydari et al.	56	56	1	20	S3	PLY	RST_time	time	yes	yes	RSA	CAF	PAP_CAF	PAP_PLA	main1	20			5.8	0.36	20			5.88	0.38	6
Heydari et al.	57	57	1	20	S3	PLY	RST_time	time	yes	yes	RSA	CAF	PAP_CAF	No_PAP_CAF	main2	20			5.8	0.36	20			5.82	0.32	6
Heydari et al.	58	58	1	20	S3	PLY	RST_time	time	yes	yes	RSA	CAF	PAP_PLA	No_PAP_PLA	main3	20			5.88	0.38	20			6.03	0.38	6
Heydari et al.	59	59	1	20	S3	PLY	RST_time	time	yes	yes	RSA	CAF	PAP_CAF	No_PAP_PLA	main4	20			5.8	0.36	20			6.03	0.38	6
Heydari et al.	60	60	1	20	S3	PLY	RST_time	time	yes	yes	RSA	CAF	No_PAP_CAF	No_PAP_PLA	main5	20			5.82	0.32	20			6.03	0.38	6
Heydari et al.	61	61	1	20	S4	PLY	RST_time	time	yes	yes	RSA	CAF	PAP_CAF	PAP_PLA	main1	20			5.95	0.27	20			5.99	0.27	6
Heydari et al.	62	62	1	20	S4	PLY	RST_time	time	yes	yes	RSA	CAF	PAP_CAF	No_PAP_CAF	main2	20			5.95	0.27	20			5.89	0.3	6
Heydari et al.	63	63	1	20	S4	PLY	RST_time	time	yes	yes	RSA	CAF	PAP_PLA	No_PAP_PLA	main3	20			5.99	0.27	20			6.17	0.33	6
Heydari et al.	64	64	1	20	S4	PLY	RST_time	time	yes	yes	RSA	CAF	PAP_CAF	No_PAP_PLA	main4	20			5.95	0.27	20			6.17	0.33	6
Heydari et al.	65	65	1	20	S4	PLY	RST_time	time	yes	yes	RSA	CAF	No_PAP_CAF	No_PAP_PLA	main5	20			5.89	0.3	20			6.17	0.33	6
Heydari et al.	66	66	1	20	S5	PLY	RST_time	time	yes	yes	RSA	CAF	PAP_CAF	PAP_PLA	main1	20			6.07	0.21	20			6.18	0.28	6
Heydari et al.	67	67	1	20	S5	PLY	RST_time	time	yes	yes	RSA	CAF	PAP_CAF	No_PAP_CAF	main2	20			6.07	0.21	20			6.07	0.18	6
Heydari et al.	68	68	1	20	S5	PLY	RST_time	time	yes	yes	RSA	CAF	PAP_PLA	No_PAP_PLA	main3	20			6.18	0.28	20			6.34	0.3	6
Heydari et al.	69	69	1	20	S5	PLY	RST_time	time	yes	yes	RSA	CAF	PAP_CAF	No_PAP_PLA	main4	20			6.07	0.21	20			6.34	0.3	6
Heydari et al.	70	70	1	20	S5	PLY	RST_time	time	yes	yes	RSA	CAF	No_PAP_CAF	No_PAP_PLA	main5	20			6.07	0.18	20			6.34	0.3	6
Heydari et al.	71	71	1	20	S6	PLY	RST_time	time	yes	yes	RSA	CAF	PAP_CAF	PAP_PLA	main1	20			6.22	0.27	20			6.37	0.26	6
Heydari et al.	72	72	1	20	S6	PLY	RST_time	time	yes	yes	RSA	CAF	PAP_CAF	No_PAP_CAF	main2	20			6.22	0.27	20			6.22	0.19	6
Heydari et al.	73	73	1	20	S6	PLY	RST_time	time	yes	yes	RSA	CAF	PAP_PLA	No_PAP_PLA	main3	20			6.37	0.26	20			6.55	0.28	6
Heydari et al.	74	74	1	20	S6	PLY	RST_time	time	yes	yes	RSA	CAF	PAP_CAF	No_PAP_PLA	main4	20			6.22	0.27	20			6.55	0.28	6
Heydari et al.	75	75	1	20	S6	PLY	RST_time	time	yes	yes	RSA	CAF	No_PAP_CAF	No_PAP_PLA	main5	20			6.22	0.19	20			6.55	0.28	6
Zhang et al.	76	1	2	10		RST	PP	power	yes		wingate_30	CAF	PAPE_CAF	PAPE_PLA	main1	25			839.12	140.64	25			809.74	112.55	3
Zhang et al.	77	2	2	10		RST	PP	power	yes		wingate_30	CAF	PAPE_CAF	CON	main6	25			839.12	140.64	25			768.57	128.27	3
Zhang et al.	78	3	2	10		RST	PP	power	yes		wingate_30	CAF	PAPE_PLA	CON	main7	25			809.74	112.55	25			768.57	128.27	3
Zhang et al.	79	4	2	10		RST	MP	power	yes		wingate_30	CAF	PAPE_CAF	PAPE_PLA	main1	25			622.33	110.31	25			600.98	90.45	3
Zhang et al.	80	5	2	10		RST	MP	power	yes		wingate_30	CAF	PAPE_CAF	CON	main6	25			622.33	110.31	25			564.31	105.3	3
Zhang et al.	81	6	2	10		RST	MP	power	yes		wingate_30	CAF	PAPE_PLA	CON	main7	25			600.98	90.45	25			564.31	105.3	3
Zhang et al.	82	7	2	10		RST	TW	power	yes		wingate_30	CAF	PAPE_CAF	PAPE_PLA	main1	25			18043.7	3360.08	25			17411.6	2654.7	3
Zhang et al.	83	8	2	10		RST	TW	power	yes		wingate_30	CAF	PAPE_CAF	CON	main6	25			18043.7	3360.08	25			16314.6	3166.64	3
Zhang et al.	84	9	2	10		RST	TW	power	yes		wingate_30	CAF	PAPE_PLA	CON	main7	25			17411.6	2654.7	25			16314.6	3166.64	3
Zhang et al.	85	10	2	10		RST	FI	FI	fatique	yes	wingate_30	CAF	PAPE_CAF	PAPE_PLA	main1	25			55.21	11.93	25			55.73	10.14	3
Zhang et al.	86	11	2	10		RST	FI	FI	fatique	yes	wingate_30	CAF	PAPE_CAF	CON	main6	25			55.21	11.93	25			56.04	11.52	3
Zhang et al.	87	12	2	10		RST	FI	FI	fatique	yes	wingate_30	CAF	PAPE_PLA	CON	main7	25			55.73	10.14	25			56.04	11.52	3
Ojeda et al.	88	1	3	1	S1	RT	Best_time	time	yes	yes	RSA		EG1	EG2	main8	7	6.93	0.29	6.96	0.18	7	7.03	0.21	6.94	0.24	0.3_14
Ojeda et al.	89	2	3	1	S1	RT	Best_time	time	yes	yes	RSA		EG1	EG3	main8	7	6.93	0.29	6.96	0.18	7	6.96	0.16	7	0.19	0.3_14
Ojeda et al.	90	3	3	1	S1	RT	Best_time	time	yes	yes	RSA		EG1	EG4	main9	7	6.93	0.29	6.96	0.18	7	7.01	0.22	7.01	0.15	0.3_14
Ojeda et al.	91	4	3	1	S1	RT	Best_time	time	yes	yes	RSA	CRE	EG2	EG4	main1	7	7.03	0.21	6.94	0.24	7	7.01	0.22	7.01	0.15	0.3_14
Ojeda et al.	92	5	3	1	S1	RT	Best_time	time	yes	yes	RSA	CAF	EG3	EG4	main1	7	6.96	0.16	7	0.19	7	7.01	0.22	7.01	0.15	0.3_14
Ojeda et al.	93	6	3	1	S1	RT	Best_time	time	yes	yes	RSA		EG2	EG3	main10	7	7.03	0.21	6.94	0.24	7	6.96	0.16	7	0.19	0.3_14
Ojeda et al.	94	7	3	1	S2	RT	Best_time	time	yes	yes	RSA		EG1	EG2	main8	7	6.93	0.29	7.05	0.22	7	7.03	0.21	7.05	0.21	0.3_14
Ojeda et al.	95	8	3	1	S2	RT	Best_time	time	yes	yes	RSA		EG1	EG3	main8	7	6.93	0.29	7.05	0.22	7	6.96	0.16	7.02	0.11	0.3_14
Ojeda et al.	96	9	3	1	S2	RT	Best_time	time	yes	yes	RSA		EG1	EG4	main9	7	6.93	0.29	7.05	0.22	7	7.01	0.22	7.08	0.22	0.3_14
Ojeda et al.	97	10	3	1	S2	RT	Best_time	time	yes	yes	RSA	CRE	EG2	EG4	main1	7	7.03	0.21	7.05	0.21	7	7.01	0.22	7.08	0.22	0.3_14
Ojeda et al.	98	11	3	1	S2	RT	Best_time	time	yes	yes	RSA	CAF	EG3	EG4	main1	7	6.96	0.16	7.02	0.11	7	7.01	0.22	7.08	0.22	0.3_14
Ojeda et al.	99	12	3	1	S2	RT	Best_time	time	yes	yes	RSA		EG2	EG3	main10	7	7.03	0.21	7.05	0.21	7	6.96	0.16	7.02	0.11	0.3_14
Ojeda et al.	100	13	3	1	S3	RT	Best_time	time	yes	yes	RSA		EG1	EG2	main8	7	6.93	0.29	7.07	0.17	7	7.03	0.21	6.98	0.18	0.3_14
Ojeda et al.	101	14	3	1	S3	RT	Best_time	time	yes	yes	RSA		EG1	EG3	main8	7	6.93	0.29	7.07	0.17	7	6.96	0.16	7.08	0.11	0.3_14
Ojeda et al.	102	15	3	1	S3	RT	Best_time	time	yes	yes	RSA		EG1	EG4	main9	7	6.93	0.29	7.07	0.17	7	7.01	0.22	7.1	0.29	0.3_14
Ojeda et al.	103	16	3	1	S3	RT	Best_time	time	yes	yes	RSA	CRE	EG2	EG4	main1	7	7.03	0.21	6.98	0.18	7	7.01	0.22	7.1	0.29	0.3_14
Ojeda et al.	104	17	3	1	S3	RT	Best_time	time	yes	yes	RSA	CAF	EG3	EG4	main1	7	6.96	0.16	7.08	0.11	7	7.01	0.22	7.1	0.29	0.3_14
Ojeda et al.	105	18	3	1	S3	RT	Best_time	time	yes	yes	RSA		EG2	EG3	main10	7	7.03	0.21	6.98	0.18	7	6.96	0.16	7.08	0.11	0.3_14
Ojeda et al.	106	19	3	1	S1	RT	Mean_time	time	yes	yes	RSA		EG1	EG2	main8	7	7.09	0.31	7.18	0.22	7	7.28	0.3	7.19	0.24	0.3_14
Ojeda et al.	107	20	3	1	S1	RT	Mean_time	time	yes	yes	RSA		EG1	EG3	main8	7	7.09	0.31	7.18	0.22	7	7.22	0.2	7.17	0.16	0.3_14
Ojeda et al.	108	21	3	1	S1	RT	Mean_time	time	yes	yes	RSA		EG1	EG4	main9	7	7.09	0.31	7.18	0.22	7	7.27	0.22	7.23	0.2	0.3_14
Ojeda et al.	109	22	3	1	S1	RT	Mean_time	time	yes	yes	RSA	CRE	EG2	EG4	main1	7	7.28	0.3	7.19	0.24	7	7.27	0.22	7.23	0.2	0.3_14
Ojeda et al.	110	23	3	1	S1	RT	Mean_time	time	yes	yes	RSA	CAF	EG3	EG4	main1	7	7.22	0.2	7.17	0.16	7	7.27	0.22	7.23	0.2	0.3_14
Ojeda et al.	111	24	3	1	S1	RT	Mean_time	time	yes	yes	RSA		EG2	EG3	main10	7	7.28	0.3	7.19	0.24	7	7.22	0.2	7.17	0.16	0.3_14
Ojeda et al.	112	25	3	1	S2	RT	Mean_time	time	yes	yes	RSA		EG1	EG2	main8	7	7.09	0.31	7.24	0.22	7	7.28	0.3	7.27	0.17	0.3_14
Ojeda et al.	113	26	3	1	S2	RT	Mean_time	time	yes	yes	RSA		EG1	EG3	main8	7	7.09	0.31	7.24	0.22	7	7.22	0.2	7.21	0.11	0.3_14
Ojeda et al.	114	27	3	1	S2	RT	Mean_time	time	yes	yes	RSA		EG1	EG4	main9	7	7.09	0.31	7.24	0.22	7	7.27	0.22	7.3	0.2	0.3_14
Ojeda et al.	115	28	3	1	S2	RT	Mean_time	time	yes	yes	RSA	CRE	EG2	EG4	main1	7	7.28	0.3	7.27	0.17	7	7.27	0.22	7.3	0.2	0.3_14
Ojeda et al.	116	29	3	1	S2	RT	Mean_time	time	yes	yes	RSA	CAF	EG3	EG4	main1	7	7.22	0.2	7.21	0.11	7	7.27	0.22	7.3	0.2	0.3_14
Ojeda et al.	117	30	3	1	S2	RT	Mean_time	time	yes	yes	RSA		EG2	EG3	main10	7	7.28	0.3	7.27	0.17	7	7.22	0.2	7.21	0.11	0.3_14
Ojeda et al.	118	31	3	1	S3	RT	Mean_time	time	yes	yes	RSA		EG1	EG2	main8	7	7.09	0.31	7.3	0.18	7	7.28	0.3	7.22	0.16	0.3_14
Ojeda et al.	119	32	3	1	S3	RT	Mean_time	time	yes	yes	RSA		EG1	EG3	main8	7	7.09	0.31	7.3	0.18	7	7.22	0.2	7.34	0.13	0.3_14
Ojeda et al.	120	33	3	1	S3	RT	Mean_time	time	yes	yes	RSA		EG1	EG4	main9	7	7.09	0.31	7.3	0.18	7	7.27	0.22	7.34	0.18	0.3_14
Ojeda et al.	121	34	3	1	S3	RT	Mean_time	time	yes	yes	RSA	CRE	EG2	EG4	main1	7	7.28	0.3	7.22	0.16	7	7.27	0.22	7.34	0.18	0.3_14
Ojeda et al.	122	35	3	1	S3	RT	Mean_time	time	yes	yes	RSA	CAF	EG3	EG4	main1	7	7.22	0.2	7.34	0.13	7	7.27	0.22	7.34	0.18	0.3_14
Ojeda et al.	123	36	3	1	S3	RT	Mean_time	time	yes	yes	RSA		EG2	EG3	main10	7	7.28	0.3	7.22	0.16	7	7.22	0.2	7.34	0.13	0.3_14
Ojeda et al.	124	37	3	1	S1	RT	Total_time	time	yes	yes	RSA		EG1	EG2	main8	7	49.64	2.22	50.32	1.55	7	50.99	2.12	50.38	1.71	0.3_14
Ojeda et al.	125	38	3	1	S1	RT	Total_time	time	yes	yes	RSA		EG1	EG3	main8	7	49.64	2.22	50.32	1.55	7	50.56	1.41	50.21	1.14	0.3_14
Ojeda et al.	126	39	3	1	S1	RT	Total_time	time	yes	yes	RSA		EG1	EG4	main9	7	49.64	2.22	50.32	1.55	7	50.93	1.56	50.64	1.45	0.3_14
Ojeda et al.	127	40	3	1	S1	RT	Total_time	time	yes	yes	RSA	CRE	EG2	EG4	main1	7	50.99	2.12	50.38	1.71	7	50.93	1.56	50.64	1.45	0.3_14
Ojeda et al.	128	41	3	1	S1	RT	Total_time	time	yes	yes	RSA	CAF	EG3	EG4	main1	7	50.56	1.41	50.21	1.14	7	50.93	1.56	50.64	1.45	0.3_14
Ojeda et al.	129	42	3	1	S1	RT	Total_time	time	yes	yes	RSA		EG2	EG3	main10	7	50.99	2.12	50.38	1.71	7	50.56	1.41	50.21	1.14	0.3_14
Ojeda et al.	130	43	3	1	S2	RT	Total_time	time	yes	yes	RSA		EG1	EG2	main8	7	49.64	2.22	50.74	1.54	7	50.99	2.12	50.9	1.25	0.3_14
Ojeda et al.	131	44	3	1	S2	RT	Total_time	time	yes	yes	RSA		EG1	EG3	main8	7	49.64	2.22	50.74	1.54	7	50.56	1.41	50.52	0.83	0.3_14
Ojeda et al.	132	45	3	1	S2	RT	Total_time	time	yes	yes	RSA		EG1	EG4	main9	7	49.64	2.22	50.74	1.54	7	50.93	1.56	51.13	1.41	0.3_14
Ojeda et al.	133	46	3	1	S2	RT	Total_time	time	yes	yes	RSA	CRE	EG2	EG4	main1	7	50.99	2.12	50.9	1.25	7	50.93	1.56	51.13	1.41	0.3_14
Ojeda et al.	134	47	3	1	S2	RT	Total_time	time	yes	yes	RSA	CAF	EG3	EG4	main1	7	50.56	1.41	50.52	0.83	7	50.93	1.56	51.13	1.41	0.3_14
Ojeda et al.	135	48	3	1	S2	RT	Total_time	time	yes	yes	RSA		EG2	EG3	main10	7	50.99	2.12	50.9	1.25	7	50.56	1.41	50.52	0.83	0.3_14
Ojeda et al.	136	49	3	1	S3	RT	Total_time	time	yes	yes	RSA		EG1	EG2	main8	7	49.64	2.22	51.1	1.26	7	50.99	2.12	50.58	1.18	0.3_14
Ojeda et al.	137	50	3	1	S3	RT	Total_time	time	yes	yes	RSA		EG1	EG3	main8	7	49.64	2.22	51.1	1.26	7	50.56	1.41	51.39	0.94	0.3_14
Ojeda et al.	138	51	3	1	S3	RT	Total_time	time	yes	yes	RSA		EG1	EG4	main9	7	49.64	2.22	51.1	1.26	7	50.93	1.56	51.41	1.26	0.3_14
Ojeda et al.	139	52	3	1	S3	RT	Total_time	time	yes	yes	RSA	CRE	EG2	EG4	main1	7	50.99	2.12	50.58	1.18	7	50.93	1.56	51.41	1.26	0.3_14
Ojeda et al.	140	53	3	1	S3	RT	Total_time	time	yes	yes	RSA	CAF	EG3	EG4	main1	7	50.56	1.41	51.39	0.94	7	50.93	1.56	51.41	1.26	0.3_14
Ojeda et al.	141	54	3	1	S3	RT	Total_time	time	yes	yes	RSA		EG2	EG3	main10	7	50.99	2.12	50.58	1.18	7	50.56	1.41	51.39	0.94	0.3_14
Ojeda et al.	142	55	3	1	S1	RT	Best_speed	velocity	yes		RSA		EG1	EG2	main8	7	15.55	0.69	15.47	0.41	7	15.31	0.43	15.52	0.55	0.3_14
Ojeda et al.	143	56	3	1	S1	RT	Best_speed	velocity	yes		RSA		EG1	EG3	main8	7	15.55	0.69	15.47	0.41	7	15.47	0.35	15.38	0.41	0.3_14
Ojeda et al.	144	57	3	1	S1	RT	Best_speed	velocity	yes		RSA		EG1	EG4	main9	7	15.55	0.69	15.47	0.41	7	15.35	0.49	15.34	0.32	0.3_14
Ojeda et al.	145	58	3	1	S1	RT	Best_speed	velocity	yes		RSA	CRE	EG2	EG4	main1	7	15.31	0.43	15.52	0.55	7	15.35	0.49	15.34	0.32	0.3_14
Ojeda et al.	146	59	3	1	S1	RT	Best_speed	velocity	yes		RSA	CAF	EG3	EG4	main1	7	15.47	0.35	15.38	0.41	7	15.35	0.49	15.34	0.32	0.3_14
Ojeda et al.	147	60	3	1	S1	RT	Best_speed	velocity	yes		RSA		EG2	EG3	main10	7	15.31	0.43	15.52	0.55	7	15.47	0.35	15.38	0.41	0.3_14
Ojeda et al.	148	61	3	1	S2	RT	Best_speed	velocity	yes		RSA		EG1	EG2	main8	7	15.55	0.69	15.27	0.48	7	15.31	0.43	15.28	0.43	0.3_14
Ojeda et al.	149	62	3	1	S2	RT	Best_speed	velocity	yes		RSA		EG1	EG3	main8	7	15.55	0.69	15.27	0.48	7	15.47	0.35	15.32	0.24	0.3_14
Ojeda et al.	150	63	3	1	S2	RT	Best_speed	velocity	yes		RSA		EG1	EG4	main9	7	15.55	0.69	15.27	0.48	7	15.35	0.49	15.2	0.5	0.3_14
Ojeda et al.	151	64	3	1	S2	RT	Best_speed	velocity	yes		RSA	CRE	EG2	EG4	main1	7	15.31	0.43	15.28	0.43	7	15.35	0.49	15.2	0.5	0.3_14
Ojeda et al.	152	65	3	1	S2	RT	Best_speed	velocity	yes		RSA	CAF	EG3	EG4	main1	7	15.47	0.35	15.32	0.24	7	15.35	0.49	15.2	0.5	0.3_14
Ojeda et al.	153	66	3	1	S2	RT	Best_speed	velocity	yes		RSA		EG2	EG3	main10	7	15.31	0.43	15.28	0.43	7	15.47	0.35	15.32	0.24	0.3_14
Ojeda et al.	154	67	3	1	S3	RT	Best_speed	velocity	yes		RSA		EG1	EG2	main8	7	15.55	0.69	15.21	0.35	7	15.31	0.43	15.42	0.41	0.3_14
Ojeda et al.	155	68	3	1	S3	RT	Best_speed	velocity	yes		RSA		EG1	EG3	main8	7	15.55	0.69	15.21	0.35	7	15.47	0.35	15.21	0.25	0.3_14
Ojeda et al.	156	69	3	1	S3	RT	Best_speed	velocity	yes		RSA		EG1	EG4	main9	7	15.55	0.69	15.21	0.35	7	15.35	0.49	15.18	0.66	0.3_14
Ojeda et al.	157	70	3	1	S3	RT	Best_speed	velocity	yes		RSA	CRE	EG2	EG4	main1	7	15.31	0.43	15.42	0.41	7	15.35	0.49	15.18	0.66	0.3_14
Ojeda et al.	158	71	3	1	S3	RT	Best_speed	velocity	yes		RSA	CAF	EG3	EG4	main1	7	15.47	0.35	15.21	0.25	7	15.35	0.49	15.18	0.66	0.3_14
Ojeda et al.	159	72	3	1	S3	RT	Best_speed	velocity	yes		RSA		EG2	EG3	main10	7	15.31	0.43	15.42	0.41	7	15.47	0.35	15.21	0.25	0.3_14
Ojeda et al.	160	73	3	1	S1	RT	Mean_speed	velocity	yes		RSA		EG1	EG2	main8	7	15.21	0.69	14.98	0.46	7	14.78	0.57	14.98	0.51	0.3_14
Ojeda et al.	161	74	3	1	S1	RT	Mean_speed	velocity	yes		RSA		EG1	EG3	main8	7	15.21	0.69	14.98	0.46	7	14.91	0.42	15.01	0.33	0.3_14
Ojeda et al.	162	75	3	1	S1	RT	Mean_speed	velocity	yes		RSA		EG1	EG4	main9	7	15.21	0.69	14.98	0.46	7	14.81	0.45	14.88	0.44	0.3_14
Ojeda et al.	163	76	3	1	S1	RT	Mean_speed	velocity	yes		RSA	CRE	EG2	EG4	main1	7	14.78	0.57	14.98	0.51	7	14.81	0.45	14.88	0.44	0.3_14
Ojeda et al.	164	77	3	1	S1	RT	Mean_speed	velocity	yes		RSA	CAF	EG3	EG4	main1	7	14.91	0.42	15.01	0.33	7	14.81	0.45	14.88	0.44	0.3_14
Ojeda et al.	165	78	3	1	S1	RT	Mean_speed	velocity	yes		RSA		EG2	EG3	main10	7	14.78	0.57	14.98	0.51	7	14.91	0.42	15.01	0.33	0.3_14
Ojeda et al.	166	79	3	1	S2	RT	Mean_speed	velocity	yes		RSA		EG1	EG2	main8	7	15.21	0.69	14.85	0.44	7	14.78	0.57	14.82	0.38	0.3_14
Ojeda et al.	167	80	3	1	S2	RT	Mean_speed	velocity	yes		RSA		EG1	EG3	main8	7	15.21	0.69	14.85	0.44	7	14.91	0.42	14.91	0.26	0.3_14
Ojeda et al.	168	81	3	1	S2	RT	Mean_speed	velocity	yes		RSA		EG1	EG4	main9	7	15.21	0.69	14.85	0.44	7	14.81	0.45	14.75	0.43	0.3_14
Ojeda et al.	169	82	3	1	S2	RT	Mean_speed	velocity	yes		RSA	CRE	EG2	EG4	main1	7	14.78	0.57	14.82	0.38	7	14.81	0.45	14.75	0.43	0.3_14
Ojeda et al.	170	83	3	1	S2	RT	Mean_speed	velocity	yes		RSA	CAF	EG3	EG4	main1	7	14.91	0.42	14.91	0.26	7	14.81	0.45	14.75	0.43	0.3_14
Ojeda et al.	171	84	3	1	S2	RT	Mean_speed	velocity	yes		RSA		EG2	EG3	main10	7	14.78	0.57	14.82	0.38	7	14.91	0.42	14.91	0.26	0.3_14
Ojeda et al.	172	85	3	1	S3	RT	Mean_speed	velocity	yes		RSA		EG1	EG2	main8	7	15.21	0.69	14.75	0.35	7	14.78	0.57	14.9	0.36	0.3_14
Ojeda et al.	173	86	3	1	S3	RT	Mean_speed	velocity	yes		RSA		EG1	EG3	main8	7	15.21	0.69	14.75	0.35	7	14.91	0.42	14.68	0.25	0.3_14
Ojeda et al.	174	87	3	1	S3	RT	Mean_speed	velocity	yes		RSA		EG1	EG4	main9	7	15.21	0.69	14.75	0.35	7	14.81	0.45	14.67	0.36	0.3_14
Ojeda et al.	175	88	3	1	S3	RT	Mean_speed	velocity	yes		RSA	CRE	EG2	EG4	main1	7	14.78	0.57	14.9	0.36	7	14.81	0.45	14.67	0.36	0.3_14
Ojeda et al.	176	89	3	1	S3	RT	Mean_speed	velocity	yes		RSA	CAF	EG3	EG4	main1	7	14.91	0.42	14.68	0.25	7	14.81	0.45	14.67	0.36	0.3_14
Ojeda et al.	177	90	3	1	S3	RT	Mean_speed	velocity	yes		RSA		EG2	EG3	main10	7	14.78	0.57	14.9	0.36	7	14.91	0.42	14.68	0.25	0.3_14
Ojeda et al.	178	91	3	1	S1	RT	FI	FI	fatique	yes	RSA		EG1	EG2	main8	7	2.28	0.76	3.2	1.25	7	3.53	1.39	3.63	1.45	0.3_14
Ojeda et al.	179	92	3	1	S1	RT	FI	FI	fatique	yes	RSA		EG1	EG3	main8	7	2.28	0.76	3.2	1.25	7	3.69	1.31	2.43	0.96	0.3_14
Ojeda et al.	180	93	3	1	S1	RT	FI	FI	fatique	yes	RSA		EG1	EG4	main9	7	2.28	0.76	3.2	1.25	7	3.72	1.22	3.17	1.56	0.3_14
Ojeda et al.	181	94	3	1	S1	RT	FI	FI	fatique	yes	RSA	CRE	EG2	EG4	main1	7	3.53	1.39	3.63	1.45	7	3.72	1.22	3.17	1.56	0.3_14
Ojeda et al.	182	95	3	1	S1	RT	FI	FI	fatique	yes	RSA	CAF	EG3	EG4	main1	7	3.69	1.31	2.43	0.96	7	3.72	1.22	3.17	1.56	0.3_14
Ojeda et al.	183	96	3	1	S1	RT	FI	FI	fatique	yes	RSA		EG2	EG3	main10	7	3.53	1.39	3.63	1.45	7	3.69	1.31	2.43	0.96	0.3_14
Ojeda et al.	184	97	3	1	S2	RT	FI	FI	fatique	yes	RSA		EG1	EG2	main8	7	2.28	0.76	2.79	1.49	7	3.53	1.39	3.08	0.95	0.3_14
Ojeda et al.	185	98	3	1	S2	RT	FI	FI	fatique	yes	RSA		EG1	EG3	main8	7	2.28	0.76	2.79	1.49	7	3.69	1.31	2.77	1.58	0.3_14
Ojeda et al.	186	99	3	1	S2	RT	FI	FI	fatique	yes	RSA		EG1	EG4	main9	7	2.28	0.76	2.79	1.49	7	3.72	1.22	3.06	1.48	0.3_14
Ojeda et al.	187	100	3	1	S2	RT	FI	FI	fatique	yes	RSA	CRE	EG2	EG4	main1	7	3.53	1.39	3.08	0.95	7	3.72	1.22	3.06	1.48	0.3_14
Ojeda et al.	188	101	3	1	S2	RT	FI	FI	fatique	yes	RSA	CAF	EG3	EG4	main1	7	3.69	1.31	2.77	1.58	7	3.72	1.22	3.06	1.48	0.3_14
Ojeda et al.	189	102	3	1	S2	RT	FI	FI	fatique	yes	RSA		EG2	EG3	main10	7	3.53	1.39	3.08	0.95	7	3.69	1.31	2.77	1.58	0.3_14
Ojeda et al.	190	103	3	1	S3	RT	FI	FI	fatique	yes	RSA		EG1	EG2	main8	7	2.28	0.76	3.17	1.33	7	3.53	1.39	3.53	0.75	0.3_14
Ojeda et al.	191	104	3	1	S3	RT	FI	FI	fatique	yes	RSA		EG1	EG3	main8	7	2.28	0.76	3.17	1.33	7	3.69	1.31	3.68	3.05	0.3_14
Ojeda et al.	192	105	3	1	S3	RT	FI	FI	fatique	yes	RSA		EG1	EG4	main9	7	2.28	0.76	3.17	1.33	7	3.72	1.22	3.46	2.52	0.3_14
Ojeda et al.	193	106	3	1	S3	RT	FI	FI	fatique	yes	RSA	CRE	EG2	EG4	main1	7	3.53	1.39	3.53	0.75	7	3.72	1.22	3.46	2.52	0.3_14
Ojeda et al.	194	107	3	1	S3	RT	FI	FI	fatique	yes	RSA	CAF	EG3	EG4	main1	7	3.69	1.31	3.68	3.05	7	3.72	1.22	3.46	2.52	0.3_14
Ojeda et al.	195	108	3	1	S3	RT	FI	FI	fatique	yes	RSA		EG2	EG3	main10	7	3.53	1.39	3.53	0.75	7	3.69	1.31	3.68	3.05	0.3_14
Ojeda et al.	196	109	3	1	S1	RT	Mean_velocity	velocity	yes		RSA		EG1	EG2	main8	7	0.69	0.04	0.71	0.07	7	0.69	0.02	0.67	0.08	0.3_14
Ojeda et al.	197	110	3	1	S1	RT	Mean_velocity	velocity	yes		RSA		EG1	EG3	main8	7	0.69	0.04	0.71	0.07	7	0.64	0.07	0.68	0.1	0.3_14
Ojeda et al.	198	111	3	1	S1	RT	Mean_velocity	velocity	yes		RSA		EG1	EG4	main9	7	0.69	0.04	0.71	0.07	7	0.63	0.05	0.62	0.06	0.3_14
Ojeda et al.	199	112	3	1	S1	RT	Mean_velocity	velocity	yes		RSA	CRE	EG2	EG4	main1	7	0.69	0.02	0.67	0.08	7	0.63	0.05	0.62	0.06	0.3_14
Ojeda et al.	200	113	3	1	S1	RT	Mean_velocity	velocity	yes		RSA	CAF	EG3	EG4	main1	7	0.64	0.07	0.68	0.1	7	0.63	0.05	0.62	0.06	0.3_14
Ojeda et al.	201	114	3	1	S1	RT	Mean_velocity	velocity	yes		RSA		EG2	EG3	main10	7	0.69	0.02	0.67	0.08	7	0.64	0.07	0.68	0.1	0.3_14
Ojeda et al.	202	115	3	1	S2	RT	Mean_velocity	velocity	yes		RSA		EG1	EG2	main8	7	0.69	0.04	0.71	0.07	7	0.69	0.02	0.67	0.08	0.3_14
Ojeda et al.	203	116	3	1	S2	RT	Mean_velocity	velocity	yes		RSA		EG1	EG3	main8	7	0.69	0.04	0.71	0.07	7	0.64	0.07	0.66	0.06	0.3_14
Ojeda et al.	204	117	3	1	S2	RT	Mean_velocity	velocity	yes		RSA		EG1	EG4	main9	7	0.69	0.04	0.71	0.07	7	0.63	0.05	0.63	0.08	0.3_14
Ojeda et al.	205	118	3	1	S2	RT	Mean_velocity	velocity	yes		RSA	CRE	EG2	EG4	main1	7	0.69	0.02	0.67	0.08	7	0.63	0.05	0.63	0.08	0.3_14
Ojeda et al.	206	119	3	1	S2	RT	Mean_velocity	velocity	yes		RSA	CAF	EG3	EG4	main1	7	0.64	0.07	0.66	0.06	7	0.63	0.05	0.63	0.08	0.3_14
Ojeda et al.	207	120	3	1	S2	RT	Mean_velocity	velocity	yes		RSA		EG2	EG3	main10	7	0.69	0.02	0.67	0.08	7	0.64	0.07	0.66	0.06	0.3_14
Ojeda et al.	208	121	3	1	S3	RT	Mean_velocity	velocity	yes		RSA		EG1	EG2	main8	7	0.69	0.04	0.67	0.09	7	0.69	0.02	0.69	0.07	0.3_14
Ojeda et al.	209	122	3	1	S3	RT	Mean_velocity	velocity	yes		RSA		EG1	EG3	main8	7	0.69	0.04	0.67	0.09	7	0.64	0.07	0.65	0.07	0.3_14
Ojeda et al.	210	123	3	1	S3	RT	Mean_velocity	velocity	yes		RSA		EG1	EG4	main9	7	0.69	0.04	0.67	0.09	7	0.63	0.05	0.6	0.12	0.3_14
Ojeda et al.	211	124	3	1	S3	RT	Mean_velocity	velocity	yes		RSA	CRE	EG2	EG4	main1	7	0.69	0.02	0.69	0.07	7	0.63	0.05	0.6	0.12	0.3_14
Ojeda et al.	212	125	3	1	S3	RT	Mean_velocity	velocity	yes		RSA	CAF	EG3	EG4	main1	7	0.64	0.07	0.65	0.07	7	0.63	0.05	0.6	0.12	0.3_14
Ojeda et al.	213	126	3	1	S3	RT	Mean_velocity	velocity	yes		RSA		EG2	EG3	main10	7	0.69	0.02	0.69	0.07	7	0.64	0.07	0.65	0.07	0.3_14
Ojeda et al.	214	127	3	1	S1	RT	Power	power	yes		RSA		EG1	EG2	main8	7	631.5	53.2	651	59.2	7	681.4	74.5	638.7	77.2	0.3_14
Ojeda et al.	215	128	3	1	S1	RT	Power	power	yes		RSA		EG1	EG3	main8	7	631.5	53.2	651	59.2	7	594.8	147.9	631.3	187.4	0.3_14
Ojeda et al.	216	129	3	1	S1	RT	Power	power	yes		RSA		EG1	EG4	main9	7	631.5	53.2	651	59.2	7	596.9	64.8	596.9	64.8	0.3_14
Ojeda et al.	217	130	3	1	S1	RT	Power	power	yes		RSA	CRE	EG2	EG4	main1	7	681.4	74.5	638.7	77.2	7	596.9	64.8	596.9	64.8	0.3_14
Ojeda et al.	218	131	3	1	S1	RT	Power	power	yes		RSA	CAF	EG3	EG4	main1	7	594.8	147.9	631.3	187.4	7	596.9	64.8	596.9	64.8	0.3_14
Ojeda et al.	219	132	3	1	S1	RT	Power	power	yes		RSA		EG2	EG3	main10	7	681.4	74.5	638.7	77.2	7	594.8	147.9	631.3	187.4	0.3_14
Ojeda et al.	220	133	3	1	S2	RT	Power	power	yes		RSA		EG1	EG2	main8	7	631.5	53.2	651.9	59.4	7	681.4	74.5	655.8	47.3	0.3_14
Ojeda et al.	221	134	3	1	S2	RT	Power	power	yes		RSA		EG1	EG3	main8	7	631.5	53.2	651.9	59.4	7	594.8	147.9	614	136.9	0.3_14
Ojeda et al.	222	135	3	1	S2	RT	Power	power	yes		RSA		EG1	EG4	main9	7	631.5	53.2	651.9	59.4	7	596.9	64.8	585.1	54.9	0.3_14
Ojeda et al.	223	136	3	1	S2	RT	Power	power	yes		RSA	CRE	EG2	EG4	main1	7	681.4	74.5	655.8	47.3	7	596.9	64.8	585.1	54.9	0.3_14
Ojeda et al.	224	137	3	1	S2	RT	Power	power	yes		RSA	CAF	EG3	EG4	main1	7	594.8	147.9	614	136.9	7	596.9	64.8	585.1	54.9	0.3_14
Ojeda et al.	225	138	3	1	S2	RT	Power	power	yes		RSA		EG2	EG3	main10	7	681.4	74.5	655.8	47.3	7	594.8	147.9	614	136.9	0.3_14
Ojeda et al.	226	139	3	1	S3	RT	Power	power	yes		RSA		EG1	EG2	main8	7	631.5	53.2	607.9	78.3	7	681.4	74.5	679.9	56.4	0.3_14
Ojeda et al.	227	140	3	1	S3	RT	Power	power	yes		RSA		EG1	EG3	main8	7	631.5	53.2	607.9	78.3	7	594.8	147.9	600.7	136.3	0.3_14
Ojeda et al.	228	141	3	1	S3	RT	Power	power	yes		RSA		EG1	EG4	main9	7	631.5	53.2	607.9	78.3	7	596.9	64.8	544.8	80.2	0.3_14
Ojeda et al.	229	142	3	1	S3	RT	Power	power	yes		RSA	CRE	EG2	EG4	main1	7	681.4	74.5	679.9	56.4	7	596.9	64.8	544.8	80.2	0.3_14
Ojeda et al.	230	143	3	1	S3	RT	Power	power	yes		RSA	CAF	EG3	EG4	main1	7	594.8	147.9	600.7	136.3	7	596.9	64.8	544.8	80.2	0.3_14
Ojeda et al.	231	144	3	1	S3	RT	Power	power	yes		RSA		EG2	EG3	main10	7	681.4	74.5	679.9	56.4	7	594.8	147.9	600.7	136.3	0.3_14
Ouergui et al.	232	1	4	10		PLY	TSAT		yes	yes	specific	CAF	CAF_NoCA	PL_NoCA	main5	20			5.9	0.4	20			6.2	0.5	3
Ouergui et al.	233	2	4	10		PLY	TSAT		yes	yes	specific	CAF	PL_CA	PL_NoCA	main3	20			5.7	0.5	20			6.1	0.5	3
Ouergui et al.	234	3	4	10		PLY	TSAT		yes	yes	specific	CAF	CAF_CA	PL_NoCA	main4	20			5.5	0.4	20			6.1	0.5	3
Ouergui et al.	235	4	4	10		PLY	TSAT		yes	yes	specific	CAF	CAF_CA	PL_CA	main1	20			5.5	0.4	20			5.7	0.5	3
Ouergui et al.	236	5	4	10		PLY	TSAT		yes	yes	specific	CAF	CAF_CA	CAF_NoCA	mian2	20			5.5	0.4	20			5.9	0.4	3
Ouergui et al.	237	6	4	10		PLY	TSAT		yes	yes	specific	CAF	CAF_CA	Control	main6	20			5.5	0.4	20			6.2	0.3	3
Ouergui et al.	238	7	4	10		PLY	TSAT		yes	yes	specific	CAF	PL_CA	Control	main7	20			5.7	0.5	20			6.2	0.3	3
Ouergui et al.	239	8	4	10		PLY	FSKT_10s		yes		specific	CAF	CAF_NoCA	PL_NoCA	main5	20			25	1	20			23	1	3
Ouergui et al.	240	9	4	10		PLY	FSKT_10s		yes		specific	CAF	PL_CA	PL_NoCA	main3	20			26	1	20			24	2	3
Ouergui et al.	241	10	4	10		PLY	FSKT_10s		yes		specific	CAF	CAF_CA	PL_NoCA	main4	20			28	1	20			24	2	3
Ouergui et al.	242	11	4	10		PLY	FSKT_10s		yes		specific	CAF	CAF_CA	PL_CA	main1	20			28	1	20			26	1	3
Ouergui et al.	243	12	4	10		PLY	FSKT_10s		yes		specific	CAF	CAF_CA	CAF_NoCA	mian2	20			28	1	20			25	1	3
Ouergui et al.	244	13	4	10		PLY	FSKT_10s		yes		specific	CAF	CAF_CA	Control	main6	20			28	1	20			23	1	3
Ouergui et al.	245	14	4	10		PLY	FSKT_10s		yes		specific	CAF	PL_CA	Control	main7	20			26	1	20			23	1	3
Ouergui et al.	246	15	4	10		PLY	FSKT-mult(kick'number)		yes		specific	CAF	CAF_NoCA	PL_NoCA	main5	20			116	9	20			101	8	3
Ouergui et al.	247	16	4	10		PLY	FSKT-mult(kick'number)		yes		specific	CAF	PL_CA	PL_NoCA	main3	20			118	6	20			111	6	3
Ouergui et al.	248	17	4	10		PLY	FSKT-mult(kick'number)		yes		specific	CAF	CAF_CA	PL_NoCA	main4	20			128	7	20			111	6	3
Ouergui et al.	249	18	4	10		PLY	FSKT-mult(kick'number)		yes		specific	CAF	CAF_CA	PL_CA	main1	20			128	7	20			118	6	3
Ouergui et al.	250	19	4	10		PLY	FSKT-mult(kick'number)		yes		specific	CAF	CAF_CA	CAF_NoCA	mian2	20			128	7	20			116	9	3
Ouergui et al.	251	20	4	10		PLY	FSKT-mult(kick'number)		yes		specific	CAF	CAF_CA	Control	main6	20			128	7	20			101	8	3
Ouergui et al.	252	21	4	10		PLY	FSKT-mult(kick'number)		yes		specific	CAF	PL_CA	Control	main7	20			118	6	20			101	8	3
Ouergui et al.	253	22	4	10		PLY	FSKT-mult(DI)	FI	fatique	yes	specific	CAF	CAF_NoCA	PL_NoCA	main5	20			7	2	20			10	2	3
Ouergui et al.	254	23	4	10		PLY	FSKT-mult(DI)	FI	fatique	yes	specific	CAF	PL_CA	PL_NoCA	main3	20			7	3	20			10	2	3
Ouergui et al.	255	24	4	10		PLY	FSKT-mult(DI)	FI	fatique	yes	specific	CAF	CAF_CA	PL_NoCA	main4	20			5	2	20			10	2	3
Ouergui et al.	256	25	4	10		PLY	FSKT-mult(DI)	FI	fatique	yes	specific	CAF	CAF_CA	PL_CA	main1	20			5	2	20			7	3	3
Ouergui et al.	257	26	4	10		PLY	FSKT-mult(DI)	FI	fatique	yes	specific	CAF	CAF_CA	CAF_NoCA	mian2	20			5	2	20			7	2	3
Ouergui et al.	258	27	4	10		PLY	FSKT-mult(DI)	FI	fatique	yes	specific	CAF	CAF_CA	Control	main6	20			5	2	20			12	3	3
Ouergui et al.	259	28	4	10		PLY	FSKT-mult(DI)	FI	fatique	yes	specific	CAF	PL_CA	Control	main7	20			7	3	20			12	3	3
Filip-Stachnik et al.	260	1	5	2		RT	Jump_Hwight		yes		jump	CAF	CAF	PLA	main1	14	37.9	4.6	39.4	5	14	37.8	4.3	38.6	5.3	6
Filip-Stachnik et al.	261	2	5	2		RT	Jump_Hwight		yes		jump	CAF	CAF	CTR	main6	14	37.9	4.6	39.4	5	14	38	4.3	37.7	4.8	6
Filip-Stachnik et al.	262	3	5	2		RT	Jump_Hwight		yes		jump	CAF	PLA	CTR	main7	14	38	4.3	38.6	5.3	14	37.8	4.3	37.7	4.8	6
Filip-Stachnik et al.	263	4	5	4		RT	Jump_Hwight		yes		jump	CAF	CAF	PLA	main1	14	37.9	4.6	39	5.2	14	37.8	4.3	37.9	5.1	6
Filip-Stachnik et al.	264	5	5	4		RT	Jump_Hwight		yes		jump	CAF	CAF	CTR	main6	14	37.9	4.6	39	5.2	14	38	4.3	37.7	4.8	6
Filip-Stachnik et al.	265	6	5	4		RT	Jump_Hwight		yes		jump	CAF	PLA	CTR	main7	14	38	4.3	37.9	5.1	14	37.8	4.3	37.7	4.8	6
Filip-Stachnik et al.	266	7	5	6		RT	Jump_Hwight		yes		jump	CAF	CAF	PLA	main1	14	37.9	4.6	38.7	5.2	14	37.8	4.3	38	5.5	6
Filip-Stachnik et al.	267	8	5	6		RT	Jump_Hwight		yes		jump	CAF	CAF	CTR	main6	14	37.9	4.6	38.7	5.2	14	38	4.3	37.1	4.8	6
Filip-Stachnik et al.	268	9	5	6		RT	Jump_Hwight		yes		jump	CAF	PLA	CTR	main7	14	38	4.3	38	5.5	14	37.8	4.3	37.1	4.8	6
Filip-Stachnik et al.	269	10	5	8		RT	Jump_Hwight		yes		jump	CAF	CAF	PLA	main1	14	37.9	4.6	38	4.9	14	37.8	4.3	37.3	5.2	6
Filip-Stachnik et al.	270	11	5	8		RT	Jump_Hwight		yes		jump	CAF	CAF	CTR	main6	14	37.9	4.6	38	4.9	14	38	4.3	36.5	5.2	6
Filip-Stachnik et al.	271	12	5	8		RT	Jump_Hwight		yes		jump	CAF	PLA	CTR	main7	14	38	4.3	37.3	5.2	14	37.8	4.3	36.5	5.2	6
Filip-Stachnik et al.	272	13	5	10		RT	Jump_Hwight		yes		jump	CAF	CAF	PLA	main1	14	37.9	4.6	38.1	5.3	14	37.8	4.3	37.8	5.1	6
Filip-Stachnik et al.	273	14	5	10		RT	Jump_Hwight		yes		jump	CAF	CAF	CTR	main6	14	37.9	4.6	38.1	5.3	14	38	4.3	37.2	4.6	6
Filip-Stachnik et al.	274	15	5	10		RT	Jump_Hwight		yes		jump	CAF	PLA	CTR	main7	14	38	4.3	37.8	5.1	14	37.8	4.3	37.2	4.6	6
Oliveira et al.a	275	1	6	8		RT	Best_Sprint_Time	time	yes	yes	RSA	CHO	CHO (10 sec)	PLA_Control	main5	14			7.79	0.19	14			7.77	0.28	10S
Oliveira et al.a	276	2	6	8		RT	Best_Sprint_Time	time	yes	yes	RSA	CHO	CHO (40 sec)	PLA_Control	main5	14			7.71	0.15	14			7.77	0.28	40S
Oliveira et al.a	277	3	6	8		RT	Best_Sprint_Time	time	yes	yes	RSA	CHO	PAP+PLA	PLA_Control	main3	14			7.21	0.14	14			7.77	0.28
Oliveira et al.a	278	4	6	8		RT	Best_Sprint_Time	time	yes	yes	RSA	CHO	PAP + CHO (10 sec)	PAP+PLA	main1	14			7.35	0.15	14			7.21	0.14
Oliveira et al.a	279	5	6	8		RT	Best_Sprint_Time	time	yes	yes	RSA	CHO	PAP + CHO (40 sec)	PAP+PLA	main1	14			7.38	0.44	14			7.21	0.14
Oliveira et al.a	280	6	6	8		RT	Best_Sprint_Time	time	yes	yes	RSA	CHO	PAP + CHO (10 sec)	CHO (10 sec)	main2	14			7.35	0.15	14			7.79	0.19
Oliveira et al.a	281	7	6	8		RT	Best_Sprint_Time	time	yes	yes	RSA	CHO	PAP + CHO (40 sec)	CHO (40 sec)	main2	14			7.38	0.44	14			7.71	0.15
Oliveira et al.a	282	8	6	8		RT	Mean_Sprint_Time	time	yes	yes	RSA	CHO	CHO (10 sec)	PLA_Control	main5	14			8.18	0.37	14			8.18	0.21
Oliveira et al.a	283	9	6	8		RT	Mean_Sprint_Time	time	yes	yes	RSA	CHO	CHO (40 sec)	PLA_Control	main5	14			8.15	0.62	14			8.18	0.21
Oliveira et al.a	284	10	6	8		RT	Mean_Sprint_Time	time	yes	yes	RSA	CHO	PAP+PLA	PLA_Control	main3	14			7.73	0.2	14			8.18	0.21
Oliveira et al.a	285	11	6	8		RT	Mean_Sprint_Time	time	yes	yes	RSA	CHO	PAP + CHO (10 sec)	PAP+PLA	main1	14			7.73	0.26	14			7.73	0.2
Oliveira et al.a	286	12	6	8		RT	Mean_Sprint_Time	time	yes	yes	RSA	CHO	PAP + CHO (40 sec)	PAP+PLA	main1	14			7.79	0.2	14			7.73	0.26
Oliveira et al.a	287	13	6	8		RT	Mean_Sprint_Time	time	yes	yes	RSA	CHO	PAP + CHO (10 sec)	CHO (10 sec)	main2	14			7.73	0.26	14			8.18	0.37
Oliveira et al.a	288	14	6	8		RT	Mean_Sprint_Time	time	yes	yes	RSA	CHO	PAP + CHO (40 sec)	CHO (40 sec)	main2	14			7.79	0.2	14			8.15	0.62
Oliveira et al.a	289	15	6	8		RT	Total_Sprint_Time	time	yes	yes	RSA	CHO	CHO (10 sec)	PLA_Control	main5	14			49.12	0.21	14			49.02	0.82
Oliveira et al.a	290	16	6	8		RT	Total_Sprint_Time	time	yes	yes	RSA	CHO	CHO (40 sec)	PLA_Control	main5	14			48.92	0.36	14			49.02	0.82
Oliveira et al.a	291	17	6	8		RT	Total_Sprint_Time	time	yes	yes	RSA	CHO	PAP+PLA	PLA_Control	main3	14			46.39	1.22	14			49.02	0.82
Oliveira et al.a	292	18	6	8		RT	Total_Sprint_Time	time	yes	yes	RSA	CHO	PAP + CHO (10 sec)	PAP+PLA	main1	14			46.4	1.58	14			46.39	1.22
Oliveira et al.a	293	19	6	8		RT	Total_Sprint_Time	time	yes	yes	RSA	CHO	PAP + CHO (40 sec)	PAP+PLA	main1	14			46.78	1.25	14			46.39	1.22
Oliveira et al.a	294	20	6	8		RT	Total_Sprint_Time	time	yes	yes	RSA	CHO	PAP + CHO (10 sec)	CHO (10 sec)	main2	14			46.4	1.58	14			49.12	0.21
Oliveira et al.a	295	21	6	8		RT	Total_Sprint_Time	time	yes	yes	RSA	CHO	PAP + CHO (40 sec)	CHO (40 sec)	main2	14			46.78	1.25	14			48.92	0.36
Oliveira et al.b	296	1	7	8		RT	Best_Sprint_Time	time	yes	yes	RSA	CHO	PLA_control	CHO	main5	20			7.12	0.26	20			7.14	0.23	10S
Oliveira et al.b	297	2	7	8		RT	Best_Sprint_Time	time	yes	yes	RSA	CHO	PAP+PLA	PLA_control	main3	20			7.03	0.24	20			7.12	0.26
Oliveira et al.b	298	3	7	8		RT	Best_Sprint_Time	time	yes	yes	RSA	CHO	PAP+CHO	CHO	mian2	20			7	0.25	20			7.14	0.23
Oliveira et al.b	299	4	7	8		RT	Best_Sprint_Time	time	yes	yes	RSA	CHO	PAP+CHO	PAP+PLA	main1	20			7	0.25	20			7.03	0.24
Oliveira et al.b	300	5	7	8		RT	Best_Sprint_Time	time	yes	yes	RSA	CHO	PAP+CHO	PLA_control	mian4	20			7	0.25	20			7.12	0.26
Oliveira et al.b	301	6	7	8		RT	Mean_Sprint_Time	time	yes	yes	RSA	CHO	PLA_control	CHO	main5	20			7.46	0.29	20			7.47	0.24
Oliveira et al.b	302	7	7	8		RT	Mean_Sprint_Time	time	yes	yes	RSA	CHO	PAP+PLA	PLA_control	main3	20			7.36	0.27	20			7.46	0.29
Oliveira et al.b	303	8	7	8		RT	Mean_Sprint_Time	time	yes	yes	RSA	CHO	PAP+CHO	CHO	mian2	20			7.35	0.26	20			7.47	0.24
Oliveira et al.b	304	9	7	8		RT	Mean_Sprint_Time	time	yes	yes	RSA	CHO	PAP+CHO	PAP+PLA	main1	20			7.35	0.26	20			7.36	0.27
Oliveira et al.b	305	10	7	8		RT	Mean_Sprint_Time	time	yes	yes	RSA	CHO	PAP+CHO	PLA_control	mian4	20			7.35	0.26	20			7.46	0.29
Oliveira et al.b	306	11	7	8		RT	Total_Sprint_Time	time	yes	yes	RSA	CHO	PLA_control	CHO	main5	20			44.76	1.73	20			44.8	1.42
Oliveira et al.b	307	12	7	8		RT	Total_Sprint_Time	time	yes	yes	RSA	CHO	PAP+PLA	PLA_control	main3	20			44.16	1.63	20			44.76	1.73
Oliveira et al.b	308	13	7	8		RT	Total_Sprint_Time	time	yes	yes	RSA	CHO	PAP+CHO	CHO	mian2	20			44.12	1.53	20			44.8	1.42
Oliveira et al.b	309	14	7	8		RT	Total_Sprint_Time	time	yes	yes	RSA	CHO	PAP+CHO	PAP+PLA	main1	20			44.12	1.53	20			44.16	1.63
Oliveira et al.b	310	15	7	8		RT	Total_Sprint_Time	time	yes	yes	RSA	CHO	PAP+CHO	PLA_control	mian4	20			44.12	1.53	20			44.76	1.73
Guerra et al.	311	1	8	1		PLY	CMJ		yes		jump	CAF	PAPE_CAF	PAPE_PLA	main1	28	43.0658	0.7917	45.2304	0.9187	28	41.7872	1.1219	43.1686	1.232
Guerra et al.	312	2	8	3		PLY	CMJ		yes		jump	CAF	PAPE_CAF	PAPE_PLA	main1	28	43.0658	0.7917	45.4984	1.0203	28	41.7872	1.1219	43.8049	1.3463
Guerra et al.	313	3	8	5		PLY	CMJ		yes		jump	CAF	PAPE_CAF	PAPE_PLA	main1	28	43.0658	0.7917	45.3853	0.9399	28	41.7872	1.1219	43.1583	1.2362
Wang et al.a	314	1	9	opt		RT	1RM		yes		strength	CRE	PAPE_CRE	PAPE_PLA	main1	9	88.2723	8.8197	94.1465	8.2325	8	89.9823	8.7768	92.9707	9.0343
Wang et al.a	315	2	9	opt		RT	medicine_ball		yes		distance	CRE	PAPE_CRE	PAPE_PLA	main1	9	7.01809	0.91229	7.08825	0.74667	8	7.18539	1.20982	7.13485	1.11719
Wang et al.b	316	1	9	opt		RT	1RM		yes		strength	CRE	PAPE_CRE	PAPE_PLA	main1	15	127.546	13.175	133.766	13.893	15	128.97	16.469	131.516	15.751
Wang et al.b	317	2	10	opt		RT	CMJ_height		yes		jump	CRE	PAPE_CRE	PAPE_PLA	main1	15	48.9621	4.59	49.4028	5.8752	15	50.5668	7.1787	50.273	6.2056
Wang et al.b	318	3	10	opt		RT	CMJ_pp		yes		jump	CRE	PAPE_CRE	PAPE_PLA	main1	15	3861.96	400.07	3897.03	452.68	15	4022.98	693.34	4075.58	685.36

## Sheet: Sheet2
study	esid	id	studyid	CA	time	RSA_time	outcome	RSA_T	performance	direction	type	intervention	comparison	EXP	EXPmeanpost	EXPsdpost	CON	CONmeanpost	CONsdpost
Heydari et al.	1	1	1	PLY	5		VJH		yes		jump	PAPE+CAF	PAPE+PLA	20	34	4.1	20	32.7	4.27
Heydari et al.	2	2	1	PLY	5		VJH		yes		jump	PAPE+CAF	WU+CAF	20	34	4.1	20	32.7	3.6
Heydari et al.	3	3	1	PLY	5		VJH		yes		jump	PAPE+PLA	WU+PLA	20	32.7	4.27	20	31.2	2.7
Heydari et al.	4	4	1	PLY	5		VJH		yes		jump	PAPE+CAF	WU+PLA	20	34	4.1	20	31.2	2.7
Heydari et al.	5	5	1	PLY	5		VJH		yes		jump	WU+CAF	WU+PLA	20	32.7	3.6	20	31.2	2.7
Heydari et al.	6	6	1	PLY	10		SLJ		yes		long_jump	PAPE+CAF	PAPE+PLA	20	221.4	8.3	20	220.1	8.7
Heydari et al.	7	7	1	PLY	10		SLJ		yes		long_jump	PAPE+CAF	WU+CAF	20	221.4	8.3	20	220	8
Heydari et al.	8	8	1	PLY	10		SLJ		yes		long_jump	PAPE+PLA	WU+PLA	20	220.1	8.7	20	218.6	7.3
Heydari et al.	9	9	1	PLY	10		SLJ		yes		long_jump	PAPE+CAF	WU+PLA	20	221.4	8.3	20	218.6	7.3
Heydari et al.	10	10	1	PLY	10		SLJ		yes		long_jump	WU+CAF	WU+PLA	20	220	8	20	218.6	7.3
Heydari et al.	11	11	1	PLY	15		40-yard_dash		yes	yes	sprint	PAPE+CAF	PAPE+PLA	20	5.6	0.2	20	5.6	0.3
Heydari et al.	12	12	1	PLY	15		40-yard_dash		yes	yes	sprint	PAPE+CAF	WU+CAF	20	5.6	0.2	20	5.7	0.2
Heydari et al.	13	13	1	PLY	15		40-yard_dash		yes	yes	sprint	PAPE+PLA	WU+PLA	20	5.6	0.3	20	5.9	0.2
Heydari et al.	14	14	1	PLY	15		40-yard_dash		yes	yes	sprint	PAPE+CAF	WU+PLA	20	5.6	0.2	20	5.9	0.2
Heydari et al.	15	15	1	PLY	15		40-yard_dash		yes	yes	sprint	WU+CAF	WU+PLA	20	5.7	0.2	20	5.9	0.2
Heydari et al.	16	16	1	PLY	20		Total_Sprint_Time	total	yes	yes	RSA_total	PAPE+CAF	PAPE+PLA	20	35.3	1.8	20	35.8	1.9
Heydari et al.	17	17	1	PLY	20		Total_Sprint_Time	total	yes	yes	RSA_total	PAPE+CAF	WU+CAF	20	35.3	1.8	20	35.4	1.5
Heydari et al.	18	18	1	PLY	20		Total_Sprint_Time	total	yes	yes	RSA_total	PAPE+PLA	WU+PLA	20	35.8	1.9	20	36.7	2
Heydari et al.	19	19	1	PLY	20		Total_Sprint_Time	total	yes	yes	RSA_total	PAPE+CAF	WU+PLA	20	35.3	1.8	20	36.7	2
Heydari et al.	20	20	1	PLY	20		Total_Sprint_Time	total	yes	yes	RSA_total	WU+CAF	WU+PLA	20	35.4	1.5	20	36.7	2
Heydari et al.	21	21	1	PLY	20		RAST-PP	power	yes		RSA_pp	PAPE+CAF	PAPE+PLA	20	472.7	99.2	20	462.2	88.4
Heydari et al.	22	22	1	PLY	20		RAST-PP	power	yes		RSA_pp	PAPE+CAF	WU+CAF	20	472.7	99.2	20	470	79.4
Heydari et al.	23	23	1	PLY	20		RAST-PP	power	yes		RSA_pp	PAPE+PLA	WU+PLA	20	462.2	88.4	20	434.1	86.6
Heydari et al.	24	24	1	PLY	20		RAST-PP	power	yes		RSA_pp	PAPE+CAF	WU+PLA	20	472.7	99.2	20	434.1	86.6
Heydari et al.	25	25	1	PLY	20		RAST-PP	power	yes		RSA_pp	WU+CAF	WU+PLA	20	470	79.4	20	434.1	86.6
Heydari et al.	26	26	1	PLY	20		RAST-AvP	power	yes		RSA_avp	PAPE+CAF	PAPE+PLA	20	406.2	70.9	20	391.4	64.9
Heydari et al.	27	27	1	PLY	20		RAST-AvP	power	yes		RSA_avp	PAPE+CAF	WU+CAF	20	406.2	70.9	20	402.1	61.2
Heydari et al.	28	28	1	PLY	20		RAST-AvP	power	yes		RSA_avp	PAPE+PLA	WU+PLA	20	391.4	64.9	20	364.2	62.6
Heydari et al.	29	29	1	PLY	20		RAST-AvP	power	yes		RSA_avp	PAPE+CAF	WU+PLA	20	406.2	70.9	20	364.2	62.6
Heydari et al.	30	30	1	PLY	20		RAST-AvP	power	yes		RSA_avp	WU+CAF	WU+PLA	20	402.1	61.2	20	364.2	62.6
Heydari et al.	31	31	1	PLY	20		RAST-MinP	power	yes		RSA_minp	PAPE+CAF	PAPE+PLA	20	340.47	56.6	20	315.7	45.9
Heydari et al.	32	32	1	PLY	20		RAST-MinP	power	yes		RSA_minp	PAPE+CAF	WU+CAF	20	340.47	56.6	20	337.3	47.5
Heydari et al.	33	33	1	PLY	20		RAST-MinP	power	yes		RSA_minp	PAPE+PLA	WU+PLA	20	315.7	45.9	20	290.8	42.1
Heydari et al.	34	34	1	PLY	20		RAST-MinP	power	yes		RSA_minp	PAPE+CAF	WU+PLA	20	340.47	56.6	20	290.8	42.1
Heydari et al.	35	35	1	PLY	20		RAST-MinP	power	yes		RSA_minp	WU+CAF	WU+PLA	20	337.3	47.5	20	290.8	42.1
Heydari et al.	36	36	1	PLY	20		RAST-FI	FI	fatique		RSA_fi	PAPE+CAF	PAPE+PLA	20	3.8	1.9	20	4.2	1.8
Heydari et al.	37	37	1	PLY	20		RAST-FI	FI	fatique		RSA_fi	PAPE+CAF	WU+CAF	20	3.8	1.9	20	3.8	1.7
Heydari et al.	38	38	1	PLY	20		RAST-FI	FI	fatique		RSA_fi	PAPE+PLA	WU+PLA	20	4.2	1.8	20	4	1.7
Heydari et al.	39	39	1	PLY	20		RAST-FI	FI	fatique		RSA_fi	PAPE+CAF	WU+PLA	20	3.8	1.9	20	4	1.7
Heydari et al.	40	40	1	PLY	20		RAST-FI	power	yes		RSA_fi	WU+CAF	WU+PLA	20	3.8	1.7	20	4	1.7
Heydari et al.	41	41	1	PLY	20		RAST-AnC	power	yes		RSA_anc	PAPE+CAF	PAPE+PLA	20	2437.4	425.5	20	2348.4	389.5
Heydari et al.	42	42	1	PLY	20		RAST-AnC	power	yes		RSA_anc	PAPE+CAF	WU+CAF	20	2437.4	425.5	20	2412.4	367
Heydari et al.	43	43	1	PLY	20		RAST-AnC	power	yes		RSA_anc	PAPE+PLA	WU+PLA	20	2348.4	389.5	20	2185	375.8
Heydari et al.	44	44	1	PLY	20		RAST-AnC	power	yes		RSA_anc	PAPE+CAF	WU+PLA	20	2437.4	425.5	20	2185	375.8
Heydari et al.	45	45	1	PLY	20		RAST-AnC	power	yes		RSA_anc	WU+CAF	WU+PLA	20	2412.4	367	20	2185	375.8
Heydari et al.	46	46	1	PLY	20	S1	RST_time	time	yes	yes	RSA_time_s1	PAPE+CAF	PAPE+PLA	20	5.63	0.37	20	5.65	0.34
Heydari et al.	47	47	1	PLY	20	S1	RST_time	time	yes	yes	RSA_time_s1	PAPE+CAF	WU+CAF	20	5.63	0.37	20	5.67	0.37
Heydari et al.	48	48	1	PLY	20	S1	RST_time	time	yes	yes	RSA_time_s1	PAPE+PLA	WU+PLA	20	5.65	0.34	20	5.76	0.39
Heydari et al.	49	49	1	PLY	20	S1	RST_time	time	yes	yes	RSA_time_s1	PAPE+CAF	WU+PLA	20	5.63	0.37	20	5.76	0.39
Heydari et al.	50	50	1	PLY	20	S1	RST_time	time	yes	yes	RSA_time_s1	WU+CAF	WU+PLA	20	5.67	0.37	20	5.76	0.39
Heydari et al.	51	51	1	PLY	20	S2	RST_time	time	yes	yes	RSA_time_s2	PAPE+CAF	PAPE+PLA	20	5.67	0.4	20	5.7	0.41
Heydari et al.	52	52	1	PLY	20	S2	RST_time	time	yes	yes	RSA_time_s2	PAPE+CAF	WU+CAF	20	5.67	0.4	20	5.72	0.31
Heydari et al.	53	53	1	PLY	20	S2	RST_time	time	yes	yes	RSA_time_s2	PAPE+PLA	WU+PLA	20	5.7	0.41	20	5.84	0.42
Heydari et al.	54	54	1	PLY	20	S2	RST_time	time	yes	yes	RSA_time_s2	PAPE+CAF	WU+PLA	20	5.67	0.4	20	5.84	0.42
Heydari et al.	55	55	1	PLY	20	S2	RST_time	time	yes	yes	RSA_time_s2	WU+CAF	WU+PLA	20	5.72	0.31	20	5.84	0.42
Heydari et al.	56	56	1	PLY	20	S3	RST_time	time	yes	yes	RSA_time_s3	PAPE+CAF	PAPE+PLA	20	5.8	0.36	20	5.88	0.38
Heydari et al.	57	57	1	PLY	20	S3	RST_time	time	yes	yes	RSA_time_s3	PAPE+CAF	WU+CAF	20	5.8	0.36	20	5.82	0.32
Heydari et al.	58	58	1	PLY	20	S3	RST_time	time	yes	yes	RSA_time_s3	PAPE+PLA	WU+PLA	20	5.88	0.38	20	6.03	0.38
Heydari et al.	59	59	1	PLY	20	S3	RST_time	time	yes	yes	RSA_time_s3	PAPE+CAF	WU+PLA	20	5.8	0.36	20	6.03	0.38
Heydari et al.	60	60	1	PLY	20	S3	RST_time	time	yes	yes	RSA_time_s3	WU+CAF	WU+PLA	20	5.82	0.32	20	6.03	0.38
Heydari et al.	61	61	1	PLY	20	S4	RST_time	time	yes	yes	RSA_time_s4	PAPE+CAF	PAPE+PLA	20	5.95	0.27	20	5.99	0.27
Heydari et al.	62	62	1	PLY	20	S4	RST_time	time	yes	yes	RSA_time_s4	PAPE+CAF	WU+CAF	20	5.95	0.27	20	5.89	0.3
Heydari et al.	63	63	1	PLY	20	S4	RST_time	time	yes	yes	RSA_time_s4	PAPE+PLA	WU+PLA	20	5.99	0.27	20	6.17	0.33
Heydari et al.	64	64	1	PLY	20	S4	RST_time	time	yes	yes	RSA_time_s4	PAPE+CAF	WU+PLA	20	5.95	0.27	20	6.17	0.33
Heydari et al.	65	65	1	PLY	20	S4	RST_time	time	yes	yes	RSA_time_s4	WU+CAF	WU+PLA	20	5.89	0.3	20	6.17	0.33
Heydari et al.	66	66	1	PLY	20	S5	RST_time	time	yes	yes	RSA_time_s5	PAPE+CAF	PAPE+PLA	20	6.07	0.21	20	6.18	0.28
Heydari et al.	67	67	1	PLY	20	S5	RST_time	time	yes	yes	RSA_time_s5	PAPE+CAF	WU+CAF	20	6.07	0.21	20	6.07	0.18
Heydari et al.	68	68	1	PLY	20	S5	RST_time	time	yes	yes	RSA_time_s5	PAPE+PLA	WU+PLA	20	6.18	0.28	20	6.34	0.3
Heydari et al.	69	69	1	PLY	20	S5	RST_time	time	yes	yes	RSA_time_s5	PAPE+CAF	WU+PLA	20	6.07	0.21	20	6.34	0.3
Heydari et al.	70	70	1	PLY	20	S5	RST_time	time	yes	yes	RSA_time_s5	WU+CAF	WU+PLA	20	6.07	0.18	20	6.34	0.3
Heydari et al.	71	71	1	PLY	20	S6	RST_time	time	yes	yes	RSA_time_s6	PAPE+CAF	PAPE+PLA	20	6.22	0.27	20	6.37	0.26
Heydari et al.	72	72	1	PLY	20	S6	RST_time	time	yes	yes	RSA_time_s6	PAPE+CAF	WU+CAF	20	6.22	0.27	20	6.22	0.19
Heydari et al.	73	73	1	PLY	20	S6	RST_time	time	yes	yes	RSA_time_s6	PAPE+PLA	WU+PLA	20	6.37	0.26	20	6.55	0.28
Heydari et al.	74	74	1	PLY	20	S6	RST_time	time	yes	yes	RSA_time_s6	PAPE+CAF	WU+PLA	20	6.22	0.27	20	6.55	0.28
Heydari et al.	75	75	1	PLY	20	S6	RST_time	time	yes	yes	RSA_time_s6	WU+CAF	WU+PLA	20	6.22	0.19	20	6.55	0.28
Zhang et al.	76	1	2	RST	10		PP	power	yes		wingate_pp	PAPE+CAF	PAPE+PLA	25	839.12	140.64	25	809.74	112.55
Zhang et al.	77	2	2	RST	10		PP	power	yes		wingate_pp	PAPE+CAF	WU	25	839.12	140.64	25	768.57	128.27
Zhang et al.	78	3	2	RST	10		PP	power	yes		wingate_pp	PAPE+PLA	WU	25	809.74	112.55	25	768.57	128.27
Zhang et al.	79	4	2	RST	10		MP	power	yes		wingate_mp	PAPE+CAF	PAPE+PLA	25	622.33	110.31	25	600.98	90.45
Zhang et al.	80	5	2	RST	10		MP	power	yes		wingate_mp	PAPE+CAF	WU	25	622.33	110.31	25	564.31	105.3
Zhang et al.	81	6	2	RST	10		MP	power	yes		wingate_mp	PAPE+PLA	WU	25	600.98	90.45	25	564.31	105.3
Zhang et al.	82	7	2	RST	10		TW	power	yes		wingate_tw	PAPE+CAF	PAPE+PLA	25	18043.7	3360.08	25	17411.6	2654.7
Zhang et al.	83	8	2	RST	10		TW	power	yes		wingate_tw	PAPE+CAF	WU	25	18043.7	3360.08	25	16314.6	3166.64
Zhang et al.	84	9	2	RST	10		TW	power	yes		wingate_tw	PAPE+PLA	WU	25	17411.6	2654.7	25	16314.6	3166.64
Zhang et al.	85	10	2	RST	10		FI	FI	fatique	yes	wingate_30	PAPE+CAF	PAPE+PLA	25	55.21	11.93	25	55.73	10.14
Zhang et al.	86	11	2	RST	10		FI	FI	fatique	yes	wingate_30	PAPE+CAF	WU	25	55.21	11.93	25	56.04	11.52
Zhang et al.	87	12	2	RST	10		FI	FI	fatique	yes	wingate_30	PAPE+PLA	WU	25	55.73	10.14	25	56.04	11.52
Ojeda et al.	88	1	3	RT	1	S1	Best_time	time	yes	yes	RSA_best_s1	PAPE+CAF+CAR	PAPE+PLA+CAR	7	6.96	0.18	7	6.94	0.24
Ojeda et al.	89	2	3	RT	1	S1	Best_time	time	yes	yes	RSA_best_s1	PAPE+CAF+CAR	PAPE+CAF+PLA	7	6.96	0.18	7	7	0.19
Ojeda et al.	90	3	3	RT	1	S1	Best_time	time	yes	yes	RSA_best_s1	PAPE+CAF+CAR	PAPE+PLA+PLA	7	6.96	0.18	7	7.01	0.15
Ojeda et al.	91	4	3	RT	1	S1	Best_time	time	yes	yes	RSA_best_s1	PAPE+PLA+CAR	PAPE+PLA+PLA	7	6.94	0.24	7	7.01	0.15
Ojeda et al.	92	5	3	RT	1	S1	Best_time	time	yes	yes	RSA_best_s1	PAPE+CAF+PLA	PAPE+PLA+PLA	7	7	0.19	7	7.01	0.15
Ojeda et al.	93	6	3	RT	1	S1	Best_time	time	yes	yes	RSA_best_s1	PAPE+PLA+CAR	PAPE+CAF+PLA	7	6.94	0.24	7	7	0.19
Ojeda et al.	94	7	3	RT	1	S2	Best_time	time	yes	yes	RSA_best_s2	PAPE+CAF+CAR	PAPE+PLA+CAR	7	7.05	0.22	7	7.05	0.21
Ojeda et al.	95	8	3	RT	1	S2	Best_time	time	yes	yes	RSA_best_s2	PAPE+CAF+CAR	PAPE+CAF+PLA	7	7.05	0.22	7	7.02	0.11
Ojeda et al.	96	9	3	RT	1	S2	Best_time	time	yes	yes	RSA_best_s2	PAPE+CAF+CAR	PAPE+PLA+PLA	7	7.05	0.22	7	7.08	0.22
Ojeda et al.	97	10	3	RT	1	S2	Best_time	time	yes	yes	RSA_best_s2	PAPE+PLA+CAR	PAPE+PLA+PLA	7	7.05	0.21	7	7.08	0.22
Ojeda et al.	98	11	3	RT	1	S2	Best_time	time	yes	yes	RSA_best_s2	PAPE+CAF+PLA	PAPE+PLA+PLA	7	7.02	0.11	7	7.08	0.22
Ojeda et al.	99	12	3	RT	1	S2	Best_time	time	yes	yes	RSA_best_s2	PAPE+PLA+CAR	PAPE+CAF+PLA	7	7.05	0.21	7	7.02	0.11
Ojeda et al.	100	13	3	RT	1	S3	Best_time	time	yes	yes	RSA_best_s3	PAPE+CAF+CAR	PAPE+PLA+CAR	7	7.07	0.17	7	6.98	0.18
Ojeda et al.	101	14	3	RT	1	S3	Best_time	time	yes	yes	RSA_best_s3	PAPE+CAF+CAR	PAPE+CAF+PLA	7	7.07	0.17	7	7.08	0.11
Ojeda et al.	102	15	3	RT	1	S3	Best_time	time	yes	yes	RSA_best_s3	PAPE+CAF+CAR	PAPE+PLA+PLA	7	7.07	0.17	7	7.1	0.29
Ojeda et al.	103	16	3	RT	1	S3	Best_time	time	yes	yes	RSA_best_s3	PAPE+PLA+CAR	PAPE+PLA+PLA	7	6.98	0.18	7	7.1	0.29
Ojeda et al.	104	17	3	RT	1	S3	Best_time	time	yes	yes	RSA_best_s3	PAPE+CAF+PLA	PAPE+PLA+PLA	7	7.08	0.11	7	7.1	0.29
Ojeda et al.	105	18	3	RT	1	S3	Best_time	time	yes	yes	RSA_best_s3	PAPE+PLA+CAR	PAPE+CAF+PLA	7	6.98	0.18	7	7.08	0.11
Ojeda et al.	106	19	3	RT	1	S1	Mean_time	time	yes	yes	RSA_mean_s1	PAPE+CAF+CAR	PAPE+PLA+CAR	7	7.18	0.22	7	7.19	0.24
Ojeda et al.	107	20	3	RT	1	S1	Mean_time	time	yes	yes	RSA_mean_s1	PAPE+CAF+CAR	PAPE+CAF+PLA	7	7.18	0.22	7	7.17	0.16
Ojeda et al.	108	21	3	RT	1	S1	Mean_time	time	yes	yes	RSA_mean_s1	PAPE+CAF+CAR	PAPE+PLA+PLA	7	7.18	0.22	7	7.23	0.2
Ojeda et al.	109	22	3	RT	1	S1	Mean_time	time	yes	yes	RSA_mean_s1	PAPE+PLA+CAR	PAPE+PLA+PLA	7	7.19	0.24	7	7.23	0.2
Ojeda et al.	110	23	3	RT	1	S1	Mean_time	time	yes	yes	RSA_mean_s1	PAPE+CAF+PLA	PAPE+PLA+PLA	7	7.17	0.16	7	7.23	0.2
Ojeda et al.	111	24	3	RT	1	S1	Mean_time	time	yes	yes	RSA_mean_s1	PAPE+PLA+CAR	PAPE+CAF+PLA	7	7.19	0.24	7	7.17	0.16
Ojeda et al.	112	25	3	RT	1	S2	Mean_time	time	yes	yes	RSA_mean_s2	PAPE+CAF+CAR	PAPE+PLA+CAR	7	7.24	0.22	7	7.27	0.17
Ojeda et al.	113	26	3	RT	1	S2	Mean_time	time	yes	yes	RSA_mean_s2	PAPE+CAF+CAR	PAPE+CAF+PLA	7	7.24	0.22	7	7.21	0.11
Ojeda et al.	114	27	3	RT	1	S2	Mean_time	time	yes	yes	RSA_mean_s2	PAPE+CAF+CAR	PAPE+PLA+PLA	7	7.24	0.22	7	7.3	0.2
Ojeda et al.	115	28	3	RT	1	S2	Mean_time	time	yes	yes	RSA_mean_s2	PAPE+PLA+CAR	PAPE+PLA+PLA	7	7.27	0.17	7	7.3	0.2
Ojeda et al.	116	29	3	RT	1	S2	Mean_time	time	yes	yes	RSA_mean_s2	PAPE+CAF+PLA	PAPE+PLA+PLA	7	7.21	0.11	7	7.3	0.2
Ojeda et al.	117	30	3	RT	1	S2	Mean_time	time	yes	yes	RSA_mean_s2	PAPE+PLA+CAR	PAPE+CAF+PLA	7	7.27	0.17	7	7.21	0.11
Ojeda et al.	118	31	3	RT	1	S3	Mean_time	time	yes	yes	RSA_mean_s3	PAPE+CAF+CAR	PAPE+PLA+CAR	7	7.3	0.18	7	7.22	0.16
Ojeda et al.	119	32	3	RT	1	S3	Mean_time	time	yes	yes	RSA_mean_s3	PAPE+CAF+CAR	PAPE+CAF+PLA	7	7.3	0.18	7	7.34	0.13
Ojeda et al.	120	33	3	RT	1	S3	Mean_time	time	yes	yes	RSA_mean_s3	PAPE+CAF+CAR	PAPE+PLA+PLA	7	7.3	0.18	7	7.34	0.18
Ojeda et al.	121	34	3	RT	1	S3	Mean_time	time	yes	yes	RSA_mean_s3	PAPE+PLA+CAR	PAPE+PLA+PLA	7	7.22	0.16	7	7.34	0.18
Ojeda et al.	122	35	3	RT	1	S3	Mean_time	time	yes	yes	RSA_mean_s3	PAPE+CAF+PLA	PAPE+PLA+PLA	7	7.34	0.13	7	7.34	0.18
Ojeda et al.	123	36	3	RT	1	S3	Mean_time	time	yes	yes	RSA_mean_s3	PAPE+PLA+CAR	PAPE+CAF+PLA	7	7.22	0.16	7	7.34	0.13
Ojeda et al.	124	37	3	RT	1	S1	Total_time	time	yes	yes	RSA_total_s1	PAPE+CAF+CAR	PAPE+PLA+CAR	7	50.32	1.55	7	50.38	1.71
Ojeda et al.	125	38	3	RT	1	S1	Total_time	time	yes	yes	RSA_total_s1	PAPE+CAF+CAR	PAPE+CAF+PLA	7	50.32	1.55	7	50.21	1.14
Ojeda et al.	126	39	3	RT	1	S1	Total_time	time	yes	yes	RSA_total_s1	PAPE+CAF+CAR	PAPE+PLA+PLA	7	50.32	1.55	7	50.64	1.45
Ojeda et al.	127	40	3	RT	1	S1	Total_time	time	yes	yes	RSA_total_s1	PAPE+PLA+CAR	PAPE+PLA+PLA	7	50.38	1.71	7	50.64	1.45
Ojeda et al.	128	41	3	RT	1	S1	Total_time	time	yes	yes	RSA_total_s1	PAPE+CAF+PLA	PAPE+PLA+PLA	7	50.21	1.14	7	50.64	1.45
Ojeda et al.	129	42	3	RT	1	S1	Total_time	time	yes	yes	RSA_total_s1	PAPE+PLA+CAR	PAPE+CAF+PLA	7	50.38	1.71	7	50.21	1.14
Ojeda et al.	130	43	3	RT	1	S2	Total_time	time	yes	yes	RSA_total_s2	PAPE+CAF+CAR	PAPE+PLA+CAR	7	50.74	1.54	7	50.9	1.25
Ojeda et al.	131	44	3	RT	1	S2	Total_time	time	yes	yes	RSA_total_s2	PAPE+CAF+CAR	PAPE+CAF+PLA	7	50.74	1.54	7	50.52	0.83
Ojeda et al.	132	45	3	RT	1	S2	Total_time	time	yes	yes	RSA_total_s2	PAPE+CAF+CAR	PAPE+PLA+PLA	7	50.74	1.54	7	51.13	1.41
Ojeda et al.	133	46	3	RT	1	S2	Total_time	time	yes	yes	RSA_total_s2	PAPE+PLA+CAR	PAPE+PLA+PLA	7	50.9	1.25	7	51.13	1.41
Ojeda et al.	134	47	3	RT	1	S2	Total_time	time	yes	yes	RSA_total_s2	PAPE+CAF+PLA	PAPE+PLA+PLA	7	50.52	0.83	7	51.13	1.41
Ojeda et al.	135	48	3	RT	1	S2	Total_time	time	yes	yes	RSA_total_s2	PAPE+PLA+CAR	PAPE+CAF+PLA	7	50.9	1.25	7	50.52	0.83
Ojeda et al.	136	49	3	RT	1	S3	Total_time	time	yes	yes	RSA_total_s3	PAPE+CAF+CAR	PAPE+PLA+CAR	7	51.1	1.26	7	50.58	1.18
Ojeda et al.	137	50	3	RT	1	S3	Total_time	time	yes	yes	RSA_total_s3	PAPE+CAF+CAR	PAPE+CAF+PLA	7	51.1	1.26	7	51.39	0.94
Ojeda et al.	138	51	3	RT	1	S3	Total_time	time	yes	yes	RSA_total_s3	PAPE+CAF+CAR	PAPE+PLA+PLA	7	51.1	1.26	7	51.41	1.26
Ojeda et al.	139	52	3	RT	1	S3	Total_time	time	yes	yes	RSA_total_s3	PAPE+PLA+CAR	PAPE+PLA+PLA	7	50.58	1.18	7	51.41	1.26
Ojeda et al.	140	53	3	RT	1	S3	Total_time	time	yes	yes	RSA_total_s3	PAPE+CAF+PLA	PAPE+PLA+PLA	7	51.39	0.94	7	51.41	1.26
Ojeda et al.	141	54	3	RT	1	S3	Total_time	time	yes	yes	RSA_total_s3	PAPE+PLA+CAR	PAPE+CAF+PLA	7	50.58	1.18	7	51.39	0.94
Ojeda et al.	142	55	3	RT	1	S1	Best_speed	velocity	yes		RSA_best_speed_s1	PAPE+CAF+CAR	PAPE+PLA+CAR	7	15.47	0.41	7	15.52	0.55
Ojeda et al.	143	56	3	RT	1	S1	Best_speed	velocity	yes		RSA_best_speed_s1	PAPE+CAF+CAR	PAPE+CAF+PLA	7	15.47	0.41	7	15.38	0.41
Ojeda et al.	144	57	3	RT	1	S1	Best_speed	velocity	yes		RSA_best_speed_s1	PAPE+CAF+CAR	PAPE+PLA+PLA	7	15.47	0.41	7	15.34	0.32
Ojeda et al.	145	58	3	RT	1	S1	Best_speed	velocity	yes		RSA_best_speed_s1	PAPE+PLA+CAR	PAPE+PLA+PLA	7	15.52	0.55	7	15.34	0.32
Ojeda et al.	146	59	3	RT	1	S1	Best_speed	velocity	yes		RSA_best_speed_s1	PAPE+CAF+PLA	PAPE+PLA+PLA	7	15.38	0.41	7	15.34	0.32
Ojeda et al.	147	60	3	RT	1	S1	Best_speed	velocity	yes		RSA_best_speed_s1	PAPE+PLA+CAR	PAPE+CAF+PLA	7	15.52	0.55	7	15.38	0.41
Ojeda et al.	148	61	3	RT	1	S2	Best_speed	velocity	yes		RSA_best_speed_s2	PAPE+CAF+CAR	PAPE+PLA+CAR	7	15.27	0.48	7	15.28	0.43
Ojeda et al.	149	62	3	RT	1	S2	Best_speed	velocity	yes		RSA_best_speed_s2	PAPE+CAF+CAR	PAPE+CAF+PLA	7	15.27	0.48	7	15.32	0.24
Ojeda et al.	150	63	3	RT	1	S2	Best_speed	velocity	yes		RSA_best_speed_s2	PAPE+CAF+CAR	PAPE+PLA+PLA	7	15.27	0.48	7	15.2	0.5
Ojeda et al.	151	64	3	RT	1	S2	Best_speed	velocity	yes		RSA_best_speed_s2	PAPE+PLA+CAR	PAPE+PLA+PLA	7	15.28	0.43	7	15.2	0.5
Ojeda et al.	152	65	3	RT	1	S2	Best_speed	velocity	yes		RSA_best_speed_s2	PAPE+CAF+PLA	PAPE+PLA+PLA	7	15.32	0.24	7	15.2	0.5
Ojeda et al.	153	66	3	RT	1	S2	Best_speed	velocity	yes		RSA_best_speed_s2	PAPE+PLA+CAR	PAPE+CAF+PLA	7	15.28	0.43	7	15.32	0.24
Ojeda et al.	154	67	3	RT	1	S3	Best_speed	velocity	yes		RSA_best_speed_s3	PAPE+CAF+CAR	PAPE+PLA+CAR	7	15.21	0.35	7	15.42	0.41
Ojeda et al.	155	68	3	RT	1	S3	Best_speed	velocity	yes		RSA_best_speed_s3	PAPE+CAF+CAR	PAPE+CAF+PLA	7	15.21	0.35	7	15.21	0.25
Ojeda et al.	156	69	3	RT	1	S3	Best_speed	velocity	yes		RSA_best_speed_s3	PAPE+CAF+CAR	PAPE+PLA+PLA	7	15.21	0.35	7	15.18	0.66
Ojeda et al.	157	70	3	RT	1	S3	Best_speed	velocity	yes		RSA_best_speed_s3	PAPE+PLA+CAR	PAPE+PLA+PLA	7	15.42	0.41	7	15.18	0.66
Ojeda et al.	158	71	3	RT	1	S3	Best_speed	velocity	yes		RSA_best_speed_s3	PAPE+CAF+PLA	PAPE+PLA+PLA	7	15.21	0.25	7	15.18	0.66
Ojeda et al.	159	72	3	RT	1	S3	Best_speed	velocity	yes		RSA_best_speed_s3	PAPE+PLA+CAR	PAPE+CAF+PLA	7	15.42	0.41	7	15.21	0.25
Ojeda et al.	160	73	3	RT	1	S1	Mean_speed	velocity	yes		RSA_mean_speed_s1	PAPE+CAF+CAR	PAPE+PLA+CAR	7	14.98	0.46	7	14.98	0.51
Ojeda et al.	161	74	3	RT	1	S1	Mean_speed	velocity	yes		RSA_mean_speed_s1	PAPE+CAF+CAR	PAPE+CAF+PLA	7	14.98	0.46	7	15.01	0.33
Ojeda et al.	162	75	3	RT	1	S1	Mean_speed	velocity	yes		RSA_mean_speed_s1	PAPE+CAF+CAR	PAPE+PLA+PLA	7	14.98	0.46	7	14.88	0.44
Ojeda et al.	163	76	3	RT	1	S1	Mean_speed	velocity	yes		RSA_mean_speed_s1	PAPE+PLA+CAR	PAPE+PLA+PLA	7	14.98	0.51	7	14.88	0.44
Ojeda et al.	164	77	3	RT	1	S1	Mean_speed	velocity	yes		RSA_mean_speed_s1	PAPE+CAF+PLA	PAPE+PLA+PLA	7	15.01	0.33	7	14.88	0.44
Ojeda et al.	165	78	3	RT	1	S1	Mean_speed	velocity	yes		RSA_mean_speed_s1	PAPE+PLA+CAR	PAPE+CAF+PLA	7	14.98	0.51	7	15.01	0.33
Ojeda et al.	166	79	3	RT	1	S2	Mean_speed	velocity	yes		RSA_mean_speed_s2	PAPE+CAF+CAR	PAPE+PLA+CAR	7	14.85	0.44	7	14.82	0.38
Ojeda et al.	167	80	3	RT	1	S2	Mean_speed	velocity	yes		RSA_mean_speed_s2	PAPE+CAF+CAR	PAPE+CAF+PLA	7	14.85	0.44	7	14.91	0.26
Ojeda et al.	168	81	3	RT	1	S2	Mean_speed	velocity	yes		RSA_mean_speed_s2	PAPE+CAF+CAR	PAPE+PLA+PLA	7	14.85	0.44	7	14.75	0.43
Ojeda et al.	169	82	3	RT	1	S2	Mean_speed	velocity	yes		RSA_mean_speed_s2	PAPE+PLA+CAR	PAPE+PLA+PLA	7	14.82	0.38	7	14.75	0.43
Ojeda et al.	170	83	3	RT	1	S2	Mean_speed	velocity	yes		RSA_mean_speed_s2	PAPE+CAF+PLA	PAPE+PLA+PLA	7	14.91	0.26	7	14.75	0.43
Ojeda et al.	171	84	3	RT	1	S2	Mean_speed	velocity	yes		RSA_mean_speed_s2	PAPE+PLA+CAR	PAPE+CAF+PLA	7	14.82	0.38	7	14.91	0.26
Ojeda et al.	172	85	3	RT	1	S3	Mean_speed	velocity	yes		RSA_mean_speed_s3	PAPE+CAF+CAR	PAPE+PLA+CAR	7	14.75	0.35	7	14.9	0.36
Ojeda et al.	173	86	3	RT	1	S3	Mean_speed	velocity	yes		RSA_mean_speed_s3	PAPE+CAF+CAR	PAPE+CAF+PLA	7	14.75	0.35	7	14.68	0.25
Ojeda et al.	174	87	3	RT	1	S3	Mean_speed	velocity	yes		RSA_mean_speed_s3	PAPE+CAF+CAR	PAPE+PLA+PLA	7	14.75	0.35	7	14.67	0.36
Ojeda et al.	175	88	3	RT	1	S3	Mean_speed	velocity	yes		RSA_mean_speed_s3	PAPE+PLA+CAR	PAPE+PLA+PLA	7	14.9	0.36	7	14.67	0.36
Ojeda et al.	176	89	3	RT	1	S3	Mean_speed	velocity	yes		RSA_mean_speed_s3	PAPE+CAF+PLA	PAPE+PLA+PLA	7	14.68	0.25	7	14.67	0.36
Ojeda et al.	177	90	3	RT	1	S3	Mean_speed	velocity	yes		RSA_mean_speed_s3	PAPE+PLA+CAR	PAPE+CAF+PLA	7	14.9	0.36	7	14.68	0.25
Ojeda et al.	178	91	3	RT	1	S1	FI	FI	fatique	yes	RSA	PAPE+CAF+CAR	PAPE+PLA+CAR	7	3.2	1.25	7	3.63	1.45
Ojeda et al.	179	92	3	RT	1	S1	FI	FI	fatique	yes	RSA	PAPE+CAF+CAR	PAPE+CAF+PLA	7	3.2	1.25	7	2.43	0.96
Ojeda et al.	180	93	3	RT	1	S1	FI	FI	fatique	yes	RSA	PAPE+CAF+CAR	PAPE+PLA+PLA	7	3.2	1.25	7	3.17	1.56
Ojeda et al.	181	94	3	RT	1	S1	FI	FI	fatique	yes	RSA	PAPE+PLA+CAR	PAPE+PLA+PLA	7	3.63	1.45	7	3.17	1.56
Ojeda et al.	182	95	3	RT	1	S1	FI	FI	fatique	yes	RSA	PAPE+CAF+PLA	PAPE+PLA+PLA	7	2.43	0.96	7	3.17	1.56
Ojeda et al.	183	96	3	RT	1	S1	FI	FI	fatique	yes	RSA	PAPE+PLA+CAR	PAPE+CAF+PLA	7	3.63	1.45	7	2.43	0.96
Ojeda et al.	184	97	3	RT	1	S2	FI	FI	fatique	yes	RSA	PAPE+CAF+CAR	PAPE+PLA+CAR	7	2.79	1.49	7	3.08	0.95
Ojeda et al.	185	98	3	RT	1	S2	FI	FI	fatique	yes	RSA	PAPE+CAF+CAR	PAPE+CAF+PLA	7	2.79	1.49	7	2.77	1.58
Ojeda et al.	186	99	3	RT	1	S2	FI	FI	fatique	yes	RSA	PAPE+CAF+CAR	PAPE+PLA+PLA	7	2.79	1.49	7	3.06	1.48
Ojeda et al.	187	100	3	RT	1	S2	FI	FI	fatique	yes	RSA	PAPE+PLA+CAR	PAPE+PLA+PLA	7	3.08	0.95	7	3.06	1.48
Ojeda et al.	188	101	3	RT	1	S2	FI	FI	fatique	yes	RSA	PAPE+CAF+PLA	PAPE+PLA+PLA	7	2.77	1.58	7	3.06	1.48
Ojeda et al.	189	102	3	RT	1	S2	FI	FI	fatique	yes	RSA	PAPE+PLA+CAR	PAPE+CAF+PLA	7	3.08	0.95	7	2.77	1.58
Ojeda et al.	190	103	3	RT	1	S3	FI	FI	fatique	yes	RSA	PAPE+CAF+CAR	PAPE+PLA+CAR	7	3.17	1.33	7	3.53	0.75
Ojeda et al.	191	104	3	RT	1	S3	FI	FI	fatique	yes	RSA	PAPE+CAF+CAR	PAPE+CAF+PLA	7	3.17	1.33	7	3.68	3.05
Ojeda et al.	192	105	3	RT	1	S3	FI	FI	fatique	yes	RSA	PAPE+CAF+CAR	PAPE+PLA+PLA	7	3.17	1.33	7	3.46	2.52
Ojeda et al.	193	106	3	RT	1	S3	FI	FI	fatique	yes	RSA	PAPE+PLA+CAR	PAPE+PLA+PLA	7	3.53	0.75	7	3.46	2.52
Ojeda et al.	194	107	3	RT	1	S3	FI	FI	fatique	yes	RSA	PAPE+CAF+PLA	PAPE+PLA+PLA	7	3.68	3.05	7	3.46	2.52
Ojeda et al.	195	108	3	RT	1	S3	FI	FI	fatique	yes	RSA	PAPE+PLA+CAR	PAPE+CAF+PLA	7	3.53	0.75	7	3.68	3.05
Ojeda et al.	196	109	3	RT	1	S1	Mean_velocity	velocity	yes		RSA_mean_velocity_s1	PAPE+CAF+CAR	PAPE+PLA+CAR	7	0.71	0.07	7	0.67	0.08
Ojeda et al.	197	110	3	RT	1	S1	Mean_velocity	velocity	yes		RSA_mean_velocity_s1	PAPE+CAF+CAR	PAPE+CAF+PLA	7	0.71	0.07	7	0.68	0.1
Ojeda et al.	198	111	3	RT	1	S1	Mean_velocity	velocity	yes		RSA_mean_velocity_s1	PAPE+CAF+CAR	PAPE+PLA+PLA	7	0.71	0.07	7	0.62	0.06
Ojeda et al.	199	112	3	RT	1	S1	Mean_velocity	velocity	yes		RSA_mean_velocity_s1	PAPE+PLA+CAR	PAPE+PLA+PLA	7	0.67	0.08	7	0.62	0.06
Ojeda et al.	200	113	3	RT	1	S1	Mean_velocity	velocity	yes		RSA_mean_velocity_s1	PAPE+CAF+PLA	PAPE+PLA+PLA	7	0.68	0.1	7	0.62	0.06
Ojeda et al.	201	114	3	RT	1	S1	Mean_velocity	velocity	yes		RSA_mean_velocity_s1	PAPE+PLA+CAR	PAPE+CAF+PLA	7	0.67	0.08	7	0.68	0.1
Ojeda et al.	202	115	3	RT	1	S2	Mean_velocity	velocity	yes		RSA_mean_velocity_s2	PAPE+CAF+CAR	PAPE+PLA+CAR	7	0.71	0.07	7	0.67	0.08
Ojeda et al.	203	116	3	RT	1	S2	Mean_velocity	velocity	yes		RSA_mean_velocity_s2	PAPE+CAF+CAR	PAPE+CAF+PLA	7	0.71	0.07	7	0.66	0.06
Ojeda et al.	204	117	3	RT	1	S2	Mean_velocity	velocity	yes		RSA_mean_velocity_s2	PAPE+CAF+CAR	PAPE+PLA+PLA	7	0.71	0.07	7	0.63	0.08
Ojeda et al.	205	118	3	RT	1	S2	Mean_velocity	velocity	yes		RSA_mean_velocity_s2	PAPE+PLA+CAR	PAPE+PLA+PLA	7	0.67	0.08	7	0.63	0.08
Ojeda et al.	206	119	3	RT	1	S2	Mean_velocity	velocity	yes		RSA_mean_velocity_s2	PAPE+CAF+PLA	PAPE+PLA+PLA	7	0.66	0.06	7	0.63	0.08
Ojeda et al.	207	120	3	RT	1	S2	Mean_velocity	velocity	yes		RSA_mean_velocity_s3	PAPE+PLA+CAR	PAPE+CAF+PLA	7	0.67	0.08	7	0.66	0.06
Ojeda et al.	208	121	3	RT	1	S3	Mean_velocity	velocity	yes		RSA_mean_velocity_s3	PAPE+CAF+CAR	PAPE+PLA+CAR	7	0.67	0.09	7	0.69	0.07
Ojeda et al.	209	122	3	RT	1	S3	Mean_velocity	velocity	yes		RSA_mean_velocity_s3	PAPE+CAF+CAR	PAPE+CAF+PLA	7	0.67	0.09	7	0.65	0.07
Ojeda et al.	210	123	3	RT	1	S3	Mean_velocity	velocity	yes		RSA_mean_velocity_s3	PAPE+CAF+CAR	PAPE+PLA+PLA	7	0.67	0.09	7	0.6	0.12
Ojeda et al.	211	124	3	RT	1	S3	Mean_velocity	velocity	yes		RSA_mean_velocity_s3	PAPE+PLA+CAR	PAPE+PLA+PLA	7	0.69	0.07	7	0.6	0.12
Ojeda et al.	212	125	3	RT	1	S3	Mean_velocity	velocity	yes		RSA_mean_velocity_s3	PAPE+CAF+PLA	PAPE+PLA+PLA	7	0.65	0.07	7	0.6	0.12
Ojeda et al.	213	126	3	RT	1	S3	Mean_velocity	velocity	yes		RSA_mean_velocity_s3	PAPE+PLA+CAR	PAPE+CAF+PLA	7	0.69	0.07	7	0.65	0.07
Ojeda et al.	214	127	3	RT	1	S1	Power	power	yes		RSA_power_s1	PAPE+CAF+CAR	PAPE+PLA+CAR	7	651	59.2	7	638.7	77.2
Ojeda et al.	215	128	3	RT	1	S1	Power	power	yes		RSA_power_s1	PAPE+CAF+CAR	PAPE+CAF+PLA	7	651	59.2	7	631.3	187.4
Ojeda et al.	216	129	3	RT	1	S1	Power	power	yes		RSA_power_s1	PAPE+CAF+CAR	PAPE+PLA+PLA	7	651	59.2	7	596.9	64.8
Ojeda et al.	217	130	3	RT	1	S1	Power	power	yes		RSA_power_s1	PAPE+PLA+CAR	PAPE+PLA+PLA	7	638.7	77.2	7	596.9	64.8
Ojeda et al.	218	131	3	RT	1	S1	Power	power	yes		RSA_power_s1	PAPE+CAF+PLA	PAPE+PLA+PLA	7	631.3	187.4	7	596.9	64.8
Ojeda et al.	219	132	3	RT	1	S1	Power	power	yes		RSA_power_s1	PAPE+PLA+CAR	PAPE+CAF+PLA	7	638.7	77.2	7	631.3	187.4
Ojeda et al.	220	133	3	RT	1	S2	Power	power	yes		RSA_power_s2	PAPE+CAF+CAR	PAPE+PLA+CAR	7	651.9	59.4	7	655.8	47.3
Ojeda et al.	221	134	3	RT	1	S2	Power	power	yes		RSA_power_s2	PAPE+CAF+CAR	PAPE+CAF+PLA	7	651.9	59.4	7	614	136.9
Ojeda et al.	222	135	3	RT	1	S2	Power	power	yes		RSA_power_s2	PAPE+CAF+CAR	PAPE+PLA+PLA	7	651.9	59.4	7	585.1	54.9
Ojeda et al.	223	136	3	RT	1	S2	Power	power	yes		RSA_power_s2	PAPE+PLA+CAR	PAPE+PLA+PLA	7	655.8	47.3	7	585.1	54.9
Ojeda et al.	224	137	3	RT	1	S2	Power	power	yes		RSA_power_s2	PAPE+CAF+PLA	PAPE+PLA+PLA	7	614	136.9	7	585.1	54.9
Ojeda et al.	225	138	3	RT	1	S2	Power	power	yes		RSA_power_s2	PAPE+PLA+CAR	PAPE+CAF+PLA	7	655.8	47.3	7	614	136.9
Ojeda et al.	226	139	3	RT	1	S3	Power	power	yes		RSA_power_s3	PAPE+CAF+CAR	PAPE+PLA+CAR	7	607.9	78.3	7	679.9	56.4
Ojeda et al.	227	140	3	RT	1	S3	Power	power	yes		RSA_power_s3	PAPE+CAF+CAR	PAPE+CAF+PLA	7	607.9	78.3	7	600.7	136.3
Ojeda et al.	228	141	3	RT	1	S3	Power	power	yes		RSA_power_s3	PAPE+CAF+CAR	PAPE+PLA+PLA	7	607.9	78.3	7	544.8	80.2
Ojeda et al.	229	142	3	RT	1	S3	Power	power	yes		RSA_power_s3	PAPE+PLA+CAR	PAPE+PLA+PLA	7	679.9	56.4	7	544.8	80.2
Ojeda et al.	230	143	3	RT	1	S3	Power	power	yes		RSA_power_s3	PAPE+CAF+PLA	PAPE+PLA+PLA	7	600.7	136.3	7	544.8	80.2
Ojeda et al.	231	144	3	RT	1	S3	Power	power	yes		RSA_power_s3	PAPE+PLA+CAR	PAPE+CAF+PLA	7	679.9	56.4	7	600.7	136.3
Ouergui et al.	232	1	4	PLY	10		TSAT		yes	yes	specific_tsat	WU+CAF	WU	20	5.9	0.4	20	6.2	0.5
Ouergui et al.	233	2	4	PLY	10		TSAT		yes	yes	specific_tsat	PAPE+PLA	WU+PLA	20	5.7	0.5	20	6.1	0.5
Ouergui et al.	234	3	4	PLY	10		TSAT		yes	yes	specific_tsat	PAPE+CAF	WU+PLA	20	5.5	0.4	20	6.1	0.5
Ouergui et al.	235	4	4	PLY	10		TSAT		yes	yes	specific_tsat	PAPE+CAF	PAPE+PLA	20	5.5	0.4	20	5.7	0.5
Ouergui et al.	236	5	4	PLY	10		TSAT		yes	yes	specific_tsat	PAPE+CAF	WU+CAF	20	5.5	0.4	20	5.9	0.4
Ouergui et al.	237	6	4	PLY	10		TSAT		yes	yes	specific_tsat	PAPE+PLA	WU	20	5.5	0.4	20	6.2	0.3
Ouergui et al.	238	7	4	PLY	10		TSAT		yes	yes	specific_tsat	PAPE+CAF	WU	20	5.7	0.5	20	6.2	0.3
Ouergui et al.	239	8	4	PLY	10		FSKT_10s		yes		specific_fskt	WU+CAF	WU	20	25	1	20	23	1
Ouergui et al.	240	9	4	PLY	10		FSKT_10s		yes		specific_fskt	PAPE+PLA	WU+PLA	20	26	1	20	24	2
Ouergui et al.	241	10	4	PLY	10		FSKT_10s		yes		specific_fskt	PAPE+CAF	WU+PLA	20	28	1	20	24	2
Ouergui et al.	242	11	4	PLY	10		FSKT_10s		yes		specific_fskt	PAPE+CAF	PAPE+PLA	20	28	1	20	26	1
Ouergui et al.	243	12	4	PLY	10		FSKT_10s		yes		specific_fskt	PAPE+CAF	WU+CAF	20	28	1	20	25	1
Ouergui et al.	244	13	4	PLY	10		FSKT_10s		yes		specific_fskt	PAPE+PLA	WU	20	28	1	20	23	1
Ouergui et al.	245	14	4	PLY	10		FSKT_10s		yes		specific_fskt	PAPE+CAF	WU	20	26	1	20	23	1
Ouergui et al.	246	15	4	PLY	10		FSKT-mult(kick'number)		yes		specific_mult	WU+CAF	WU	20	116	9	20	101	8
Ouergui et al.	247	16	4	PLY	10		FSKT-mult(kick'number)		yes		specific_mult	PAPE+PLA	WU+PLA	20	118	6	20	111	6
Ouergui et al.	248	17	4	PLY	10		FSKT-mult(kick'number)		yes		specific_mult	PAPE+CAF	WU+PLA	20	128	7	20	111	6
Ouergui et al.	249	18	4	PLY	10		FSKT-mult(kick'number)		yes		specific_mult	PAPE+CAF	PAPE+PLA	20	128	7	20	118	6
Ouergui et al.	250	19	4	PLY	10		FSKT-mult(kick'number)		yes		specific_mult	PAPE+CAF	WU+CAF	20	128	7	20	116	9
Ouergui et al.	251	20	4	PLY	10		FSKT-mult(kick'number)		yes		specific_mult	PAPE+PLA	WU	20	118	7	20	101	8
Ouergui et al.	252	21	4	PLY	10		FSKT-mult(kick'number)		yes		specific_mult	PAPE+CAF	WU	20	118	6	20	101	8
Ouergui et al.	253	22	4	PLY	10		FSKT-mult(DI)	FI	fatique	yes	specific	WU+CAF	WU	20	7	2	20	12	3
Ouergui et al.	254	23	4	PLY	10		FSKT-mult(DI)	FI	fatique	yes	specific	PAPE+PLA	WU+PLA	20	7	3	20	10	2
Ouergui et al.	255	24	4	PLY	10		FSKT-mult(DI)	FI	fatique	yes	specific	PAPE+CAF	WU+PLA	20	5	2	20	10	2
Ouergui et al.	256	25	4	PLY	10		FSKT-mult(DI)	FI	fatique	yes	specific	PAPE+CAF	PAPE+PLA	20	5	2	20	7	3
Ouergui et al.	257	26	4	PLY	10		FSKT-mult(DI)	FI	fatique	yes	specific	PAPE+CAF	WU+CAF	20	5	2	20	7	2
Ouergui et al.	258	27	4	PLY	10		FSKT-mult(DI)	FI	fatique	yes	specific	PAPE+PLA	WU	20	5	2	20	12	3
Ouergui et al.	259	28	4	PLY	10		FSKT-mult(DI)	FI	fatique	yes	specific	PAPE+CAF	WU	20	7	3	20	12	3
Filip-Stachnik et al.	260	1	5	RT	2		Jump_Hwight		yes		Jump_2min	PAPE+CAF	PAPE+PLA	14	39.4	5	14	38.6	5.3
Filip-Stachnik et al.	261	2	5	RT	2		Jump_Hwight		yes		Jump_2min	PAPE+CAF	WU	14	39.4	5	14	37.7	4.8
Filip-Stachnik et al.	262	3	5	RT	2		Jump_Hwight		yes		Jump_2min	PAPE+PLA	WU	14	38.6	5.3	14	37.7	4.8
Filip-Stachnik et al.	263	4	5	RT	4		Jump_Hwight		yes		Jump_4min	PAPE+CAF	PAPE+PLA	14	39	5.2	14	37.9	5.1
Filip-Stachnik et al.	264	5	5	RT	4		Jump_Hwight		yes		Jump_4min	PAPE+CAF	WU	14	39	5.2	14	37.7	4.8
Filip-Stachnik et al.	265	6	5	RT	4		Jump_Hwight		yes		Jump_4min	PAPE+PLA	WU	14	37.9	5.1	14	37.7	4.8
Filip-Stachnik et al.	266	7	5	RT	6		Jump_Hwight		yes		Jump_6min	PAPE+CAF	PAPE+PLA	14	38.7	5.2	14	38	5.5
Filip-Stachnik et al.	267	8	5	RT	6		Jump_Hwight		yes		Jump_6min	PAPE+CAF	WU	14	38.7	5.2	14	37.1	4.8
Filip-Stachnik et al.	268	9	5	RT	6		Jump_Hwight		yes		Jump_6min	PAPE+PLA	WU	14	38	5.5	14	37.1	4.8
Filip-Stachnik et al.	269	10	5	RT	8		Jump_Hwight		yes		Jump_8min	PAPE+CAF	PAPE+PLA	14	38	4.9	14	37.3	5.2
Filip-Stachnik et al.	270	11	5	RT	8		Jump_Hwight		yes		Jump_8min	PAPE+CAF	WU	14	38	4.9	14	36.5	5.2
Filip-Stachnik et al.	271	12	5	RT	8		Jump_Hwight		yes		Jump_8min	PAPE+PLA	WU	14	37.3	5.2	14	36.5	5.2
Filip-Stachnik et al.	272	13	5	RT	10		Jump_Hwight		yes		Jump_10min	PAPE+CAF	PAPE+PLA	14	38.1	5.3	14	37.8	5.1
Filip-Stachnik et al.	273	14	5	RT	10		Jump_Hwight		yes		Jump_10min	PAPE+CAF	WU	14	38.1	5.3	14	37.2	4.6
Filip-Stachnik et al.	274	15	5	RT	10		Jump_Hwight		yes		Jump_10min	PAPE+PLA	WU	14	37.8	5.1	14	37.2	4.6
Oliveira et al.a	275	1	6	RT	8		Best_Sprint_Time	time	yes	yes	RSA_best	WU+CHO	WU+PLA	14	7.79	0.19	14	7.77	0.28
Oliveira et al.a	276	2	6	RT	8		Best_Sprint_Time	time	yes	yes	RSA_best	WU+CHO	WU+PLA	14	7.71	0.15	14	7.77	0.28
Oliveira et al.a	277	3	6	RT	8		Best_Sprint_Time	time	yes	yes	RSA_best	PAPE+PLA	WU+PLA	14	7.21	0.14	14	7.77	0.28
Oliveira et al.a	278	4	6	RT	8		Best_Sprint_Time	time	yes	yes	RSA_best	PAPE+CHO	PAPE+PLA	14	7.35	0.15	14	7.21	0.14
Oliveira et al.a	279	5	6	RT	8		Best_Sprint_Time	time	yes	yes	RSA_best	PAPE+CHO	PAPE+PLA	14	7.38	0.44	14	7.21	0.14
Oliveira et al.a	280	6	6	RT	8		Best_Sprint_Time	time	yes	yes	RSA_best	PAPE+CHO	WU+CHO	14	7.35	0.15	14	7.79	0.19
Oliveira et al.a	281	7	6	RT	8		Best_Sprint_Time	time	yes	yes	RSA_best	PAPE+CHO	WU+CHO	14	7.38	0.44	14	7.71	0.15
Oliveira et al.a	282	8	6	RT	8		Mean_Sprint_Time	time	yes	yes	RSA_mean	WU+CHO	WU+PLA	14	8.18	0.37	14	8.18	0.21
Oliveira et al.a	283	9	6	RT	8		Mean_Sprint_Time	time	yes	yes	RSA_mean	WU+CHO	WU+PLA	14	8.15	0.62	14	8.18	0.21
Oliveira et al.a	284	10	6	RT	8		Mean_Sprint_Time	time	yes	yes	RSA_mean	PAPE+PLA	WU+PLA	14	7.73	0.2	14	8.18	0.21
Oliveira et al.a	285	11	6	RT	8		Mean_Sprint_Time	time	yes	yes	RSA_mean	PAPE+CHO	PAPE+PLA	14	7.73	0.26	14	7.73	0.2
Oliveira et al.a	286	12	6	RT	8		Mean_Sprint_Time	time	yes	yes	RSA_mean	PAPE+CHO	PAPE+PLA	14	7.79	0.2	14	7.73	0.26
Oliveira et al.a	287	13	6	RT	8		Mean_Sprint_Time	time	yes	yes	RSA_mean	PAPE+CHO	WU+CHO	14	7.73	0.26	14	8.18	0.37
Oliveira et al.a	288	14	6	RT	8		Mean_Sprint_Time	time	yes	yes	RSA_mean	PAPE+CHO	WU+CHO	14	7.79	0.2	14	8.15	0.62
Oliveira et al.a	289	15	6	RT	8		Total_Sprint_Time	time	yes	yes	RSA_total	WU+CHO	WU+PLA	14	49.12	0.21	14	49.02	0.82
Oliveira et al.a	290	16	6	RT	8		Total_Sprint_Time	time	yes	yes	RSA_total	WU+CHO	WU+PLA	14	48.92	0.36	14	49.02	0.82
Oliveira et al.a	291	17	6	RT	8		Total_Sprint_Time	time	yes	yes	RSA_total	PAPE+PLA	WU+PLA	14	46.39	1.22	14	49.02	0.82
Oliveira et al.a	292	18	6	RT	8		Total_Sprint_Time	time	yes	yes	RSA_total	PAPE+CHO	PAPE+PLA	14	46.4	1.58	14	46.39	1.22
Oliveira et al.a	293	19	6	RT	8		Total_Sprint_Time	time	yes	yes	RSA_total	PAPE+CHO	PAPE+PLA	14	46.78	1.25	14	46.39	1.22
Oliveira et al.a	294	20	6	RT	8		Total_Sprint_Time	time	yes	yes	RSA_total	PAPE+CHO	WU+CHO	14	46.4	1.58	14	49.12	0.21
Oliveira et al.a	295	21	6	RT	8		Total_Sprint_Time	time	yes	yes	RSA_total	PAPE+CHO	WU+CHO	14	46.78	1.25	14	48.92	0.36
Oliveira et al.b	296	1	7	RT	8		Best_Sprint_Time	time	yes	yes	RSA_best	WU+PLA	WU+CHO	20	7.12	0.26	20	7.14	0.23
Oliveira et al.b	297	2	7	RT	8		Best_Sprint_Time	time	yes	yes	RSA_best	PAPE+PLA	WU+PLA	20	7.03	0.24	20	7.12	0.26
Oliveira et al.b	298	3	7	RT	8		Best_Sprint_Time	time	yes	yes	RSA_best	PAPE+CHO	WU+CHO	20	7	0.25	20	7.14	0.23
Oliveira et al.b	299	4	7	RT	8		Best_Sprint_Time	time	yes	yes	RSA_best	PAPE+CHO	PAPE+PLA	20	7	0.25	20	7.03	0.24
Oliveira et al.b	300	5	7	RT	8		Best_Sprint_Time	time	yes	yes	RSA_best	PAPE+CHO	WU+PLA	20	7	0.25	20	7.12	0.26
Oliveira et al.b	301	6	7	RT	8		Mean_Sprint_Time	time	yes	yes	RSA_mean	WU+PLA	WU+CHO	20	7.46	0.29	20	7.47	0.24
Oliveira et al.b	302	7	7	RT	8		Mean_Sprint_Time	time	yes	yes	RSA_mean	PAPE+PLA	WU+PLA	20	7.36	0.27	20	7.46	0.29
Oliveira et al.b	303	8	7	RT	8		Mean_Sprint_Time	time	yes	yes	RSA_mean	PAPE+CHO	WU+CHO	20	7.35	0.26	20	7.47	0.24
Oliveira et al.b	304	9	7	RT	8		Mean_Sprint_Time	time	yes	yes	RSA_mean	PAPE+CHO	PAPE+PLA	20	7.35	0.26	20	7.36	0.27
Oliveira et al.b	305	10	7	RT	8		Mean_Sprint_Time	time	yes	yes	RSA_mean	PAPE+CHO	WU+PLA	20	7.35	0.26	20	7.46	0.29
Oliveira et al.b	306	11	7	RT	8		Total_Sprint_Time	time	yes	yes	RSA_total	WU+PLA	WU+CHO	20	44.76	1.73	20	44.8	1.42
Oliveira et al.b	307	12	7	RT	8		Total_Sprint_Time	time	yes	yes	RSA_total	PAPE+PLA	WU+PLA	20	44.16	1.63	20	44.76	1.73
Oliveira et al.b	308	13	7	RT	8		Total_Sprint_Time	time	yes	yes	RSA_total	PAPE+CHO	WU+CHO	20	44.12	1.53	20	44.8	1.42
Oliveira et al.b	309	14	7	RT	8		Total_Sprint_Time	time	yes	yes	RSA_total	PAPE+CHO	PAPE+PLA	20	44.12	1.53	20	44.16	1.63
Oliveira et al.b	310	15	7	RT	8		Total_Sprint_Time	time	yes	yes	RSA_total	PAPE+CHO	WU+PLA	20	44.12	1.53	20	44.76	1.73
Guerra et al.	311	1	8	PLY	1		CMJ		yes		jump_1min	PAPE+CAF	PAPE+PLA	28	45.2304	0.9187	28	43.1686	1.232
Guerra et al.	312	2	8	PLY	3		CMJ		yes		jump_3min	PAPE+CAF	PAPE+PLA	28	45.4984	1.0203	28	43.8049	1.3463
Guerra et al.	313	3	8	PLY	5		CMJ		yes		jump_5min	PAPE+CAF	PAPE+PLA	28	45.3853	0.9399	28	43.1583	1.2362
Wang et al.a	314	1	9	RT	opt		1RM		yes		strength	PAPE+CRE	PAPE+PLA	9	94.1465	8.2325	8	92.9707	9.0343
Wang et al.a	315	2	9	RT	opt		medicine_ball		yes		distance	PAPE+CRE	PAPE+PLA	9	7.08825	0.74667	8	7.13485	1.11719
Wang et al.b	316	1	9	RT	opt		1RM		yes		strength	PAPE+CRE	PAPE+PLA	15	133.766	13.893	15	131.516	15.751
Wang et al.b	317	2	10	RT	opt		CMJ_height		yes		jump	PAPE+CRE	PAPE+PLA	15	49.4028	5.8752	15	50.273	6.2056
Wang et al.b	318	3	10	RT	opt		CMJ_pp		yes		jump_pp	PAPE+CRE	PAPE+PLA	15	3897.03	452.68	15	4075.58	685.36

## Sheet: Sheet3
studyn	arm	n	diff	se_diff
1	PAPE_CAF	14		0.368451
1	PAPE_PLA	14	-0.134274	0.378451
1	WU	14	-0.270588	0.37979
2	PAPE_CAF	28		0.30529
2	PAPE_PLA	28	-1.60978	0.31529
3	PAPE_CAF	20		0.307747
3	PAPE_PLA	20	-0.179741	0.317747
3	WU_CAF	20	-0.0692129	0.316886
3	WU_PLA	20	-0.215486	0.328378
4	PAPE_CAF_CRE	7		0.528631
4	PAPE_CRE	7	-0.10191	0.538631
4	PAPE_CAF	7	-0.00467547	0.536404
4	PAPE_PLA	7	0.285218	0.544025
5	WU_CHO	14		0.368223
5	WU_PLA	14	0.0804951	0.378223
5	PAPE_PLA	14	1.18808	0.52264
5	PAPE_CHO	14	1.50931	0.471532
6	WU_PLA	20		0.306283
6	WU_CHO	20	-0.0470984	0.316283
6	PAPE_PLA	20	0.350752	0.31865
6	PAPE_CHO	20	0.411363	0.319592
7	WU_CAF	20		0.322123
7	WU	20	-0.867222	0.359899
7	PAPE_PLA	20	0.459471	0.324037
7	WU_PLA	20	-0.556621	0.322628
7	PAPE_CAF	20	0.641999	0.382211
8	PAPE_PLA	8	-0.0407806	0.4862
8	PAPE_CRE	9		0.4762
9	PAPE_PLA	15	0.0933456	0.366141
9	PAPE_CRE	15		0.356141
10	PAPE_CAF	25		0.27365
10	PAPE_PLA	25	-0.213572	0.28365
10	WU	25	-0.522233	0.287625

## Sheet: Sheet4
study	treat1	n1	treat2	n2	yi	vi_se
Filip-Stachnik et al.	PAPE+CAF	14	PAPE+PLA	14	0.134274	0.368451
Filip-Stachnik et al.	PAPE+CAF	14	WU	14	0.270588	0.37979
Filip-Stachnik et al.	PAPE+PLA	14	WU	14	0.129419	0.378421
Guerra et al.	PAPE+CAF	28	PAPE+PLA	28	1.60978	0.31529
Heydari et al.	PAPE+CAF	20	PAPE+PLA	20	0.179741	0.30529
Heydari et al.	PAPE+CAF	20	WU+CAF	20	0.0692129	0.316886
Heydari et al.	PAPE+CAF	20	WU+PLA	20	0.215486	0.328378
Heydari et al.	PAPE+PLA	20	WU+CAF	20	-0.0909932	0.317976
Heydari et al.	PAPE+PLA	20	WU+PLA	20	0.270103	0.321633
Heydari et al.	WU+CAF	20	WU+PLA	20	0.0318237	0.32633
Ojeda et al.	PAPE+CAF+CRE	7	PAPE+CRE	7	0.110941	0.528631
Ojeda et al.	PAPE+CAF+CRE	7	PAPE+CAF	7	-0.00229044	0.536408
Ojeda et al.	PAPE+CAF+CRE	7	PAPE+PLA	7	-0.285218	0.544025
Ojeda et al.	PAPE+CRE	7	PAPE+CAF	7	-0.131869	0.540032
Ojeda et al.	PAPE+CRE	7	PAPE+PLA	7	-0.530044	0.547252
Ojeda et al.	PAPE+CAF	7	PAPE+PLA	7	0.16118	0.538477
Oliveira et al.a	WU+CHO	14	WU+PLA	14	-0.0804951	0.368223
Oliveira et al.a	WU+CHO	14	PAPE+PLA	14	-1.18808	0.52264
Oliveira et al.a	WU+CHO	14	PAPE+CHO	14	-1.50931	0.471532
Oliveira et al.a	WU+PLA	14	PAPE+PLA	14	-2.28958	0.491456
Oliveira et al.a	WU+PLA	14	PAPE+CHO	14	-1.87656	0.455054
Oliveira et al.a	PAPE+PLA	14	PAPE+CHO	14	0.168287	0.384695
Oliveira et al.b	WU+PLA	20	WU+CHO	20	0.0470984	0.316283
Oliveira et al.b	WU+PLA	20	PAPE+PLA	20	-0.350752	0.306283
Oliveira et al.b	WU+PLA	20	PAPE+CHO	20	-0.411363	0.319592
Oliveira et al.b	WU+CHO	20	PAPE+PLA	20	-0.430047	0.319875
Oliveira et al.b	WU+CHO	20	PAPE+CHO	20	-0.495212	0.321137
Oliveira et al.b	PAPE+PLA	20	PAPE+CHO	20	-0.060356	0.316336
Ouergui et al.	WU+CAF	20	WU	20	0.867222	0.312123
Ouergui et al.	WU+CAF	20	PAPE+PLA	20	-0.459471	0.324037
Ouergui et al.	WU+CAF	20	WU+PLA	20	0.556621	0.322628
Ouergui et al.	WU+CAF	20	PAPE+CAF	20	-0.641999	0.382211
Ouergui et al.	WU	20	PAPE+PLA	20	-0.789529	0.400803
Ouergui et al.	WU	20	WU+PLA	20	-0.443095	0.330959
Ouergui et al.	WU	20	PAPE+CAF	20	-0.460689	0.498755
Ouergui et al.	PAPE+PLA	20	WU+PLA	20	0.995624	0.338172
Ouergui et al.	PAPE+PLA	20	PAPE+CAF	20	-0.646327	0.354261
Ouergui et al.	WU+PLA	20	PAPE+CAF	20	-1.38185	0.398239
Wang et al.a	PAPE+CRE	9	PAPE+PLA	8	0.0407806	0.4862
Wang et al.b	PAPE+CRE	15	PAPE+PLA	15	-0.0933456	0.366141
Zhang et al.	PAPE+CAF	25	PAPE+PLA	25	0.213572	0.28365
Zhang et al.	PAPE+CAF	25	WU	25	0.522233	0.287625
Zhang et al.	PAPE+PLA	25	WU	25	0.357547	0.2851

## Sheet: Sheet5
Study	D1	D2	D3	D4	D5	Overall
Heydari et al. (2025)	Low	Low	Low	Low	Low	Low
Zhang et al. (2024)	Low	Low	Low	Low	Low	Low
Ojeda et al. (2024)	Low	Low	Low	Low	Low	Low
Ouergui et al. (2022)	Low	Low	Low	Low	Low	Low
Filip-Stachnik et al. (2022)	Some concerns	Low	Low	Low	Low	Some concerns
Oliveira et al. (2020)	Low	Low	Low	Low	Some concerns	Some concerns
Oliveira et al. (2019)	Low	Low	Low	Low	Some concerns	Some concerns
Guerra et al. (2018)	Low	Low	Low	Low	Low	Low
Wang et al. (2017)	Low	Low	Low	Low	Some concerns	Some concerns
Wang et al. (2016)	Low	Low	Low	Low	Some concerns	Some concerns
